# Supplementary material for: Linking Proteomic and Transcriptional Data through the Interactome and Epigenome Reveals a Map of Oncogene-induced Signaling
Source: PLoS Comput Biol. 2013 Feb 7;9(2):e1002887. doi: 10.1371/journal.pcbi.1002887 (PMC3567149; doi:10.1371/journal.pcbi.1002887)
Supplement: Table S1 — List of differentially expressed genes between the U87H and U87DK cells. Columns are: Affymetrix probe ID, official gene symbol, gene name, UniGene ID, (remaining columns are output from limma) log base 2 fold change of the probe in U87H cells relative to U87DK cells, average log base 2 expression of the probe over all arrays, moderated t-statistic, raw p-value, adjusted p-value, log-odds that the gene is differentially expressed. (TXT) [file pcbi.1002887.s007.txt]

GeneID	GeneSymbol	GeneName	UniGeneHsID	logFC	AveExpr	t	P.Value	adj.P.Val	B
218791_s_at	C15orf29	chromosome 15 open reading frame 29	=Hyperlink("http://www.ncbi.nlm.nih.gov/UniGene/clust.cgi?ORG=Hs&CID=633566","633566")	4.38546939666865	6.76869277825767	10.2118534567618	6.53166213202013e-07	5.14580154276946e-05	6.40653709718772
232094_at	C15orf29	chromosome 15 open reading frame 29	=Hyperlink("http://www.ncbi.nlm.nih.gov/UniGene/clust.cgi?ORG=Hs&CID=633566","633566")	4.28986816335342	5.8493881557052	12.3473297793807	9.623859341669e-08	1.26486660938883e-05	8.39374732114824
1564837_at	LOC151760	hypothetical LOC151760	=Hyperlink("http://www.ncbi.nlm.nih.gov/UniGene/clust.cgi?ORG=Hs&CID=124136","124136")	4.16401753754295	4.95154695670898	17.0847457293954	3.29943845820278e-09	9.98910172075528e-07	11.8091809565576
229686_at	P2RY8	purinergic receptor P2Y, G-protein coupl	=Hyperlink("http://www.ncbi.nlm.nih.gov/UniGene/clust.cgi?ORG=Hs&CID=111377","111377")	4.09041127846448	3.97217243657204	25.5444228166723	4.57437268721067e-11	4.23904790971599e-08	15.8637936677538
206172_at	IL13RA2	interleukin 13 receptor, alpha 2	=Hyperlink("http://www.ncbi.nlm.nih.gov/UniGene/clust.cgi?ORG=Hs&CID=336046","336046")	3.71100938077677	9.92300294108996	16.2536658174204	5.57209921342618e-09	1.48129510112148e-06	11.2881123549601
204217_s_at	RTN2	reticulon 2	=Hyperlink("http://www.ncbi.nlm.nih.gov/UniGene/clust.cgi?ORG=Hs&CID=47517","47517")	3.68759595919896	5.58432834670168	9.28818647485192	1.66198557460104e-06	0.000101622500197388	5.42965112600849
1564838_a_at	LOC151760	hypothetical LOC151760	=Hyperlink("http://www.ncbi.nlm.nih.gov/UniGene/clust.cgi?ORG=Hs&CID=124136","124136")	3.66481315149420	5.59064061843658	13.8323569663737	2.99297947496511e-08	5.15853452580275e-06	9.59123319571387
219288_at	C3orf14	chromosome 3 open reading frame 14	=Hyperlink("http://www.ncbi.nlm.nih.gov/UniGene/clust.cgi?ORG=Hs&CID=47166","47166")	3.6219689595301	9.8596586007191	25.4808951065183	4.6981474727275e-11	4.28029031071319e-08	15.8398741178174
1564220_a_at	NA	NA	=Hyperlink("http://www.ncbi.nlm.nih.gov/UniGene/clust.cgi?ORG=Hs&CID=NA","NA")	3.34139456373784	6.97610499145566	28.8133157986612	1.25494754268474e-11	1.71535642240721e-08	16.9963704655982
218967_s_at	PTER	phosphotriesterase related	=Hyperlink("http://www.ncbi.nlm.nih.gov/UniGene/clust.cgi?ORG=Hs&CID=444321,721274","444321,721274")	3.29626304930423	5.24097087316824	9.88394476308028	9.02543794523255e-07	6.45476359179477e-05	6.06873790235489
204971_at	CSTA	cystatin A (stefin A)	=Hyperlink("http://www.ncbi.nlm.nih.gov/UniGene/clust.cgi?ORG=Hs&CID=518198","518198")	3.27759161258924	6.59240721746505	9.36722707869663	1.52994521584147e-06	9.55997196298653e-05	5.51639323906378
229800_at	DCLK1	doublecortin-like kinase 1	=Hyperlink("http://www.ncbi.nlm.nih.gov/UniGene/clust.cgi?ORG=Hs&CID=507755","507755")	3.19766403264437	7.4974844782782	7.83109478229392	8.51393269065335e-06	0.000332737147863811	3.71342291786153
222798_at	PTER	phosphotriesterase related	=Hyperlink("http://www.ncbi.nlm.nih.gov/UniGene/clust.cgi?ORG=Hs&CID=444321,721274","444321,721274")	3.16631506031711	5.12414597179614	8.2667896482855	5.107202897301e-06	0.000226924498076579	4.25101981228037
219188_s_at	MACROD1	MACRO domain containing 1	=Hyperlink("http://www.ncbi.nlm.nih.gov/UniGene/clust.cgi?ORG=Hs&CID=602898","602898")	3.11770229667492	5.7967095200209	9.86259039227316	9.22032409644888e-07	6.56407838506956e-05	6.04640438532996
202218_s_at	FADS2	fatty acid desaturase 2	=Hyperlink("http://www.ncbi.nlm.nih.gov/UniGene/clust.cgi?ORG=Hs&CID=502745","502745")	3.08235385354668	6.73515945046854	16.0655903704982	6.29532384505855e-09	1.61478150435632e-06	11.1661783219067
208510_s_at	PPARG	peroxisome proliferator-activated recept	=Hyperlink("http://www.ncbi.nlm.nih.gov/UniGene/clust.cgi?ORG=Hs&CID=162646","162646")	3.06613248002050	5.52546494686314	8.5374172772178	3.75560266830313e-06	0.000184010104661594	4.57412144163671
208885_at	LCP1	lymphocyte cytosolic protein 1 (L-plasti	=Hyperlink("http://www.ncbi.nlm.nih.gov/UniGene/clust.cgi?ORG=Hs&CID=381099","381099")	3.03587159109885	6.33860487462083	14.4215865297216	1.94214526542872e-08	3.75022593681455e-06	10.0310851218441
1553153_at	ATP6V0D2	ATPase, H+ transporting, lysosomal 38kDa	=Hyperlink("http://www.ncbi.nlm.nih.gov/UniGene/clust.cgi?ORG=Hs&CID=436360","436360")	3.02271696163095	5.4372839109518	7.10511570874692	2.09171154890621e-05	0.000650173211377276	2.76705099991778
205831_at	CD2	CD2 molecule	=Hyperlink("http://www.ncbi.nlm.nih.gov/UniGene/clust.cgi?ORG=Hs&CID=523500","523500")	2.84062481027205	3.3889952651083	7.31497538831898	1.60288296304041e-05	0.00053621974265508	3.04735943596149
227461_at	STON2	stonin 2	=Hyperlink("http://www.ncbi.nlm.nih.gov/UniGene/clust.cgi?ORG=Hs&CID=14248","14248")	2.77441556529657	7.76709011414753	6.82685679507364	3.00183468496296e-05	0.000852599020261558	2.38662466513127
202575_at	CRABP2	cellular retinoic acid binding protein 2	=Hyperlink("http://www.ncbi.nlm.nih.gov/UniGene/clust.cgi?ORG=Hs&CID=405662","405662")	2.74971263233803	9.76015906826819	20.0211894931861	6.16492146225234e-10	2.85089179011051e-07	13.4459954205027
219722_s_at	GDPD3	glycerophosphodiester phosphodiesterase	=Hyperlink("http://www.ncbi.nlm.nih.gov/UniGene/clust.cgi?ORG=Hs&CID=289015","289015")	2.7256235173465	5.71268019715532	10.0121792511717	7.9450362494885e-07	5.88610917263934e-05	6.20198295399836
235016_at	REEP3	receptor accessory protein 3	=Hyperlink("http://www.ncbi.nlm.nih.gov/UniGene/clust.cgi?ORG=Hs&CID=499833,720496","499833,720496")	2.69692702269422	6.86708120085489	6.74856398400268	3.32880225220043e-05	0.000920935095728628	2.27775204656148
212062_at	ATP9A	ATPase, class II, type 9A	=Hyperlink("http://www.ncbi.nlm.nih.gov/UniGene/clust.cgi?ORG=Hs&CID=649234","649234")	2.50567442074959	6.91217702316548	10.6446469048340	4.31778988379763e-07	3.83238899182849e-05	6.83809067645874
225245_x_at	H2AFJ	H2A histone family, member J	=Hyperlink("http://www.ncbi.nlm.nih.gov/UniGene/clust.cgi?ORG=Hs&CID=524280,718660","524280,718660")	2.45343114848106	7.89957343832755	10.0610217616621	7.57108590554254e-07	5.71254168843039e-05	6.25234537402522
223340_at	ATL1	atlastin GTPase 1	=Hyperlink("http://www.ncbi.nlm.nih.gov/UniGene/clust.cgi?ORG=Hs&CID=584905","584905")	2.384308486994	6.95367080406464	17.2785606217266	2.92990033578726e-09	9.206454072366e-07	11.9267038296653
1553947_at	EXOSC6	exosome component 6	=Hyperlink("http://www.ncbi.nlm.nih.gov/UniGene/clust.cgi?ORG=Hs&CID=461187,660633","461187,660633")	2.36216713334020	6.98449156081289	8.86470411958136	2.61500033298302e-06	0.000140784185141012	4.95426409475099
232434_at	DIRC3	disrupted in renal carcinoma 3	=Hyperlink("http://www.ncbi.nlm.nih.gov/UniGene/clust.cgi?ORG=Hs&CID=572788","572788")	2.35815754826556	3.71692787999353	7.54743067221025	1.20088952537278e-05	0.000430548424916436	3.35138371918647
202481_at	DHRS3	dehydrogenase/reductase (SDR family) mem	=Hyperlink("http://www.ncbi.nlm.nih.gov/UniGene/clust.cgi?ORG=Hs&CID=289347","289347")	2.32618578668234	8.31413124173081	19.8798304948257	6.64671752573191e-10	2.97876459606059e-07	13.3737080075078
224301_x_at	H2AFJ	H2A histone family, member J	=Hyperlink("http://www.ncbi.nlm.nih.gov/UniGene/clust.cgi?ORG=Hs&CID=524280,718660","524280,718660")	2.25093028854567	7.02172893990626	10.7562034301057	3.88971920114301e-07	3.5623182131071e-05	6.94678979103736
205457_at	C6orf106	chromosome 6 open reading frame 106	=Hyperlink("http://www.ncbi.nlm.nih.gov/UniGene/clust.cgi?ORG=Hs&CID=643498","643498")	2.23220246858273	5.75882107155289	8.55184109482273	3.69534308583381e-06	0.000181998853042052	4.59111621443564
208300_at	PTPRH	protein tyrosine phosphatase, receptor t	=Hyperlink("http://www.ncbi.nlm.nih.gov/UniGene/clust.cgi?ORG=Hs&CID=179770,657630","179770,657630")	2.21232843868334	2.8422007793784	10.5802261581874	4.58804826316869e-07	3.99116201056558e-05	6.77485380805139
228080_at	LAYN	layilin	=Hyperlink("http://www.ncbi.nlm.nih.gov/UniGene/clust.cgi?ORG=Hs&CID=503831","503831")	2.20734626760019	6.43413837156901	15.9153344298910	6.94662999338581e-09	1.71858368727769e-06	11.0676557442648
206868_at	STARD8	StAR-related lipid transfer (START) doma	=Hyperlink("http://www.ncbi.nlm.nih.gov/UniGene/clust.cgi?ORG=Hs&CID=95140","95140")	2.18518630390117	6.51102462721575	7.05236913776794	2.23831584549663e-05	0.00068830100591973	2.69571133667036
224568_x_at	MALAT1	metastasis associated lung adenocarcinom	=Hyperlink("http://www.ncbi.nlm.nih.gov/UniGene/clust.cgi?ORG=Hs&CID=621695","621695")	2.16201915955655	9.30078348176455	9.5835064907132	1.22328243443252e-06	8.05818880754193e-05	5.75065179430397
223940_x_at	MALAT1	metastasis associated lung adenocarcinom	=Hyperlink("http://www.ncbi.nlm.nih.gov/UniGene/clust.cgi?ORG=Hs&CID=621695","621695")	2.15065496223774	10.2927032716506	9.82629957284078	9.56205441587742e-07	6.76332891575806e-05	6.00835397167039
203741_s_at	ADCY7	adenylate cyclase 7	=Hyperlink("http://www.ncbi.nlm.nih.gov/UniGene/clust.cgi?ORG=Hs&CID=513578","513578")	2.14971936492276	6.15840567136546	7.39780951096966	1.44511227218674e-05	0.000496189046123333	3.15646778808060
205489_at	CRYM	crystallin, mu	=Hyperlink("http://www.ncbi.nlm.nih.gov/UniGene/clust.cgi?ORG=Hs&CID=924","924")	2.14737326460095	7.20755721386204	12.7185943144024	7.10648978911318e-08	9.91192166376947e-06	8.70587927131248
230861_at	DKFZP434L187	hypothetical LOC26082	=Hyperlink("http://www.ncbi.nlm.nih.gov/UniGene/clust.cgi?ORG=Hs&CID=652128","652128")	2.06097332761266	6.02480218908774	7.24528679069108	1.74998563076761e-05	0.000573280193901853	2.95489764906288
203027_s_at	MVD	mevalonate (diphospho) decarboxylase	=Hyperlink("http://www.ncbi.nlm.nih.gov/UniGene/clust.cgi?ORG=Hs&CID=252457","252457")	2.05231479681328	6.77181871681259	12.6038552075409	7.79810982854591e-08	1.07395882840239e-05	8.6103679953649
239761_at	GCNT1	glucosaminyl (N-acetyl) transferase 1, c	=Hyperlink("http://www.ncbi.nlm.nih.gov/UniGene/clust.cgi?ORG=Hs&CID=521568","521568")	2.00885395100749	8.12843341526482	10.5794140707867	4.5915700130695e-07	3.99116201056558e-05	6.7740544493688
226412_at	SFRS18	splicing factor, arginine/serine-rich 18	=Hyperlink("http://www.ncbi.nlm.nih.gov/UniGene/clust.cgi?ORG=Hs&CID=520287","520287")	2.00292755961564	6.85970014677268	8.88080839642165	2.56952460016354e-06	0.000138822882918915	4.97267732358524
215506_s_at	DIRAS3	DIRAS family, GTP-binding RAS-like 3	=Hyperlink("http://www.ncbi.nlm.nih.gov/UniGene/clust.cgi?ORG=Hs&CID=194695","194695")	1.98752365955425	9.35360203788539	16.1303855179565	6.03523746613866e-09	1.56387018228024e-06	11.2083594363200
218924_s_at	CTBS	chitobiase, di-N-acetyl-	=Hyperlink("http://www.ncbi.nlm.nih.gov/UniGene/clust.cgi?ORG=Hs&CID=513557","513557")	1.98249076940428	7.12934563098979	7.3274079833428	1.57806630996645e-05	0.000529329911027089	3.06379043073874
233559_s_at	WDFY1	WD repeat and FYVE domain containing 1	=Hyperlink("http://www.ncbi.nlm.nih.gov/UniGene/clust.cgi?ORG=Hs&CID=368359","368359")	1.95241311912704	7.36458043813457	8.34608980170239	4.66365137541708e-06	0.000213230398600532	4.34653655988949
238320_at	NEAT1	nuclear paraspeckle assembly transcript	=Hyperlink("http://www.ncbi.nlm.nih.gov/UniGene/clust.cgi?ORG=Hs&CID=523789","523789")	1.94786823560018	3.2133098008524	7.72747842357194	9.64353640385063e-06	0.000362378249402428	3.58230157137616
222745_s_at	C15orf29	chromosome 15 open reading frame 29	=Hyperlink("http://www.ncbi.nlm.nih.gov/UniGene/clust.cgi?ORG=Hs&CID=633566","633566")	1.9463434428564	10.0989329559078	14.0649670000518	2.51830482327134e-08	4.53081591282235e-06	9.76711212153336
34408_at	RTN2	reticulon 2	=Hyperlink("http://www.ncbi.nlm.nih.gov/UniGene/clust.cgi?ORG=Hs&CID=47517","47517")	1.94502889712942	6.6392380291079	11.8066102247090	1.51879481540451e-07	1.75932429093732e-05	7.92265234645498
217580_x_at	NA	NA	=Hyperlink("http://www.ncbi.nlm.nih.gov/UniGene/clust.cgi?ORG=Hs&CID=NA","NA")	1.93407415640657	3.16716064045005	8.13952482911025	5.91699917627873e-06	0.000252743695283625	4.09624888198208
204233_s_at	CHKA	choline kinase alpha	=Hyperlink("http://www.ncbi.nlm.nih.gov/UniGene/clust.cgi?ORG=Hs&CID=77221","77221")	1.9247219306936	6.41332943717407	7.91005693418241	7.7489872842405e-06	0.000309252466982371	3.81248956079758
213831_at	HLA-DQA1	major histocompatibility complex, class	=Hyperlink("http://www.ncbi.nlm.nih.gov/UniGene/clust.cgi?ORG=Hs&CID=387679","387679")	1.9215542373496	3.88094139648070	7.560668543022	1.18152777426335e-05	0.000426042480737296	3.36849619196424
216870_x_at	DLEU2	deleted in lymphocytic leukemia 2 (non-p	=Hyperlink("http://www.ncbi.nlm.nih.gov/UniGene/clust.cgi?ORG=Hs&CID=547964","547964")	1.91126724366367	7.36209928547757	9.78485546899758	9.96916479071145e-07	6.97905358427847e-05	5.96475257944883
220116_at	KCNN2	potassium intermediate/small conductance	=Hyperlink("http://www.ncbi.nlm.nih.gov/UniGene/clust.cgi?ORG=Hs&CID=98280","98280")	1.87965256761974	5.55223439709325	7.21496034701894	1.81847559357231e-05	0.000590060255659147	2.91446893217346
203987_at	FZD6	frizzled homolog 6 (Drosophila)	=Hyperlink("http://www.ncbi.nlm.nih.gov/UniGene/clust.cgi?ORG=Hs&CID=591863","591863")	1.87113904948562	9.05529169911442	8.81451987429837	2.76237846538868e-06	0.000145644206938405	4.89671122480443
201545_s_at	PABPN1	poly(A) binding protein, nuclear 1	=Hyperlink("http://www.ncbi.nlm.nih.gov/UniGene/clust.cgi?ORG=Hs&CID=707712","707712")	1.85088035320809	7.27575128026086	8.74442314764403	2.98345240544969e-06	0.000154177939761779	4.81587986740251
205726_at	DIAPH2	diaphanous homolog 2 (Drosophila)	=Hyperlink("http://www.ncbi.nlm.nih.gov/UniGene/clust.cgi?ORG=Hs&CID=226483","226483")	1.82576837116734	5.09713752263287	6.66633549532853	3.71374040534028e-05	0.00099666890868407	2.16252812648828
222605_at	RCOR3	REST corepressor 3	=Hyperlink("http://www.ncbi.nlm.nih.gov/UniGene/clust.cgi?ORG=Hs&CID=356399","356399")	1.81101666547690	6.46059248717901	8.62161793655523	3.41820703025333e-06	0.000171459146219358	4.67301255902604
217124_at	IQCE	IQ motif containing E	=Hyperlink("http://www.ncbi.nlm.nih.gov/UniGene/clust.cgi?ORG=Hs&CID=520627","520627")	1.80899793228811	5.6287233449355	13.8809954204512	2.88621511984640e-08	5.00964481516197e-06	9.62825571301066
201790_s_at	DHCR7	7-dehydrocholesterol reductase	=Hyperlink("http://www.ncbi.nlm.nih.gov/UniGene/clust.cgi?ORG=Hs&CID=503134","503134")	1.79720437822343	10.0978010833474	16.2976723544684	5.41626586538655e-09	1.47734148460729e-06	11.3164232327677
206645_s_at	NR0B1	nuclear receptor subfamily 0, group B, m	=Hyperlink("http://www.ncbi.nlm.nih.gov/UniGene/clust.cgi?ORG=Hs&CID=268490","268490")	1.79021894723186	9.45951739265354	14.1907197437167	2.29630747601283e-08	4.2850037969625e-06	9.86096835373357
212671_s_at	NA	NA	=Hyperlink("http://www.ncbi.nlm.nih.gov/UniGene/clust.cgi?ORG=Hs&CID=NA","NA")	1.74835202183935	3.86151848458447	7.20530463248924	1.84088266252060e-05	0.000595563666114282	2.90157218999936
204420_at	FOSL1	FOS-like antigen 1	=Hyperlink("http://www.ncbi.nlm.nih.gov/UniGene/clust.cgi?ORG=Hs&CID=283565","283565")	1.74150677274035	11.7286881010817	11.5650582426396	1.87316560446254e-07	2.03596856911018e-05	7.70557361474069
1554930_a_at	FUT8	fucosyltransferase 8 (alpha (1,6) fucosy	=Hyperlink("http://www.ncbi.nlm.nih.gov/UniGene/clust.cgi?ORG=Hs&CID=654961","654961")	1.71308816660178	9.16901951565779	11.8842453919543	1.42091894309198e-07	1.68888572203379e-05	7.99153558577285
208025_s_at	HMGA2	high mobility group AT-hook 2	=Hyperlink("http://www.ncbi.nlm.nih.gov/UniGene/clust.cgi?ORG=Hs&CID=505924","505924")	1.70365880587577	11.2294095275011	17.3471602655144	2.81011065913706e-09	8.97942558640784e-07	11.9679512813403
219491_at	LRFN4	leucine rich repeat and fibronectin type	=Hyperlink("http://www.ncbi.nlm.nih.gov/UniGene/clust.cgi?ORG=Hs&CID=209979,714189","209979,714189")	1.70014791059245	6.65038463720514	8.08507450780095	6.30486884347241e-06	0.000265576813572307	4.02946656212613
201414_s_at	NAP1L4	nucleosome assembly protein 1-like 4	=Hyperlink("http://www.ncbi.nlm.nih.gov/UniGene/clust.cgi?ORG=Hs&CID=501684","501684")	1.69909542282916	9.85750848054452	14.2424433715803	2.21125398187449e-08	4.16791929103578e-06	9.89932652563276
201791_s_at	DHCR7	7-dehydrocholesterol reductase	=Hyperlink("http://www.ncbi.nlm.nih.gov/UniGene/clust.cgi?ORG=Hs&CID=503134","503134")	1.68263697995448	9.89920066942597	16.5563398214726	4.59101342881877e-09	1.29388484134364e-06	11.4811767254298
219956_at	GALNT6	UDP-N-acetyl-alpha-D-galactosamine:polyp	=Hyperlink("http://www.ncbi.nlm.nih.gov/UniGene/clust.cgi?ORG=Hs&CID=505575","505575")	1.68050131519655	5.96807460536776	8.53720917373907	3.75647980484946e-06	0.000184010104661594	4.57387607972299
233810_x_at	NA	NA	=Hyperlink("http://www.ncbi.nlm.nih.gov/UniGene/clust.cgi?ORG=Hs&CID=NA","NA")	1.67916654582784	3.99125829858150	7.4310771097522	1.38652413046499e-05	0.000479798777425149	3.20004624634132
205894_at	ARSE	arylsulfatase E (chondrodysplasia puncta	=Hyperlink("http://www.ncbi.nlm.nih.gov/UniGene/clust.cgi?ORG=Hs&CID=386975","386975")	1.67253333135013	5.26458396688636	7.1886614032538	1.88020455745400e-05	0.00060313522710137	2.87931463407077
1555259_at	ZAK	sterile alpha motif and leucine zipper c	=Hyperlink("http://www.ncbi.nlm.nih.gov/UniGene/clust.cgi?ORG=Hs&CID=444451","444451")	1.66647153819591	7.04690854104417	8.80963156512667	2.7772066806977e-06	0.000146003630064564	4.89109107777
230174_at	LYPLAL1	lysophospholipase-like 1	=Hyperlink("http://www.ncbi.nlm.nih.gov/UniGene/clust.cgi?ORG=Hs&CID=657617","657617")	1.66453369956127	7.48810786195238	8.84930797653869	2.65929038052374e-06	0.000142406171944305	4.93663527905136
218169_at	VAC14	Vac14 homolog (S. cerevisiae)	=Hyperlink("http://www.ncbi.nlm.nih.gov/UniGene/clust.cgi?ORG=Hs&CID=445061","445061")	1.65238501009626	9.78548499214551	9.94338735448153	8.5060511682899e-07	6.1680152205073e-05	6.13068776953189
212400_at	FAM102A	family with sequence similarity 102, mem	=Hyperlink("http://www.ncbi.nlm.nih.gov/UniGene/clust.cgi?ORG=Hs&CID=568044","568044")	1.63841321667721	9.44722483123427	6.86609992031749	2.85106625397941e-05	0.000821942733710724	2.44089030904222
227511_at	SAMD4B	sterile alpha motif domain containing 4B	=Hyperlink("http://www.ncbi.nlm.nih.gov/UniGene/clust.cgi?ORG=Hs&CID=612332","612332")	1.63711054349000	7.52166151528904	6.67538431831334	3.66913247106059e-05	0.000989688297263136	2.17525218700569
227979_at	NA	NA	=Hyperlink("http://www.ncbi.nlm.nih.gov/UniGene/clust.cgi?ORG=Hs&CID=NA","NA")	1.63456582969663	6.6821210143167	9.79555457687552	9.86229992873771e-07	6.93978440931447e-05	5.97602374640404
218788_s_at	SMYD3	SET and MYND domain containing 3	=Hyperlink("http://www.ncbi.nlm.nih.gov/UniGene/clust.cgi?ORG=Hs&CID=567571","567571")	1.63292423000744	8.97699244760648	19.5080307840527	8.1213174935712e-10	3.52407169810322e-07	13.1806633328021
221582_at	HIST3H2A	histone cluster 3, H2a	=Hyperlink("http://www.ncbi.nlm.nih.gov/UniGene/clust.cgi?ORG=Hs&CID=26331,721926","26331,721926")	1.63132684106974	7.47691413634286	6.67056240706037	3.6928310842815e-05	0.000994170304148937	2.16847319080737
219077_s_at	WWOX	WW domain containing oxidoreductase	=Hyperlink("http://www.ncbi.nlm.nih.gov/UniGene/clust.cgi?ORG=Hs&CID=461453","461453")	1.61948137016226	8.00146612515895	11.6636777626111	1.71867977036208e-07	1.89072065280778e-05	7.79471010197404
206508_at	CD70	CD70 molecule	=Hyperlink("http://www.ncbi.nlm.nih.gov/UniGene/clust.cgi?ORG=Hs&CID=501497,715224","501497,715224")	1.61108827203292	9.26278110768097	17.5344608495572	2.50936290717735e-09	8.36581810670252e-07	12.0796550690682
223383_at	ZNRF1	zinc and ring finger 1	=Hyperlink("http://www.ncbi.nlm.nih.gov/UniGene/clust.cgi?ORG=Hs&CID=427284","427284")	1.61048080268879	8.20167843830607	10.0496697274641	7.65626721611252e-07	5.76592851296077e-05	6.24065906086797
209832_s_at	CDT1	chromatin licensing and DNA replication	=Hyperlink("http://www.ncbi.nlm.nih.gov/UniGene/clust.cgi?ORG=Hs&CID=122908","122908")	1.59494610641991	7.31201578280837	7.71826033812382	9.75158149994847e-06	0.000364683801990207	3.57057431087987
212056_at	KIAA0182	KIAA0182	=Hyperlink("http://www.ncbi.nlm.nih.gov/UniGene/clust.cgi?ORG=Hs&CID=461647","461647")	1.59350086961719	5.46862801426838	9.48836834188163	1.34909435412617e-06	8.72919926767439e-05	5.64815837108
225458_at	LOC25845	hypothetical LOC25845	=Hyperlink("http://www.ncbi.nlm.nih.gov/UniGene/clust.cgi?ORG=Hs&CID=719132","719132")	1.58910394464203	6.73132367080318	7.85273696850948	8.29649338017395e-06	0.000326104080202021	3.74064869496607
224283_x_at	IL18BP	interleukin 18 binding protein	=Hyperlink("http://www.ncbi.nlm.nih.gov/UniGene/clust.cgi?ORG=Hs&CID=591967","591967")	1.58578114331452	2.28738032584379	16.3036613279808	5.3954273661315e-09	1.47734148460729e-06	11.3202697522087
1564635_a_at	FHAD1	forkhead-associated (FHA) phosphopeptide	=Hyperlink("http://www.ncbi.nlm.nih.gov/UniGene/clust.cgi?ORG=Hs&CID=659997","659997")	1.56875746796044	5.90843772422468	7.25319151969843	1.73259261256063e-05	0.000568604448329847	2.96541640595125
224478_s_at	C7orf50	chromosome 7 open reading frame 50	=Hyperlink("http://www.ncbi.nlm.nih.gov/UniGene/clust.cgi?ORG=Hs&CID=653258","653258")	1.56773732316995	8.41001410376517	8.86103017062716	2.62549629025575e-06	0.000141010814999738	4.95005961193523
218612_s_at	TSSC4	tumor suppressing subtransferable candid	=Hyperlink("http://www.ncbi.nlm.nih.gov/UniGene/clust.cgi?ORG=Hs&CID=523424","523424")	1.56403961986171	7.84806371570718	7.61478954699361	1.10579489335112e-05	0.000403331126043848	3.43823503771487
200742_s_at	TPP1	tripeptidyl peptidase I	=Hyperlink("http://www.ncbi.nlm.nih.gov/UniGene/clust.cgi?ORG=Hs&CID=523454","523454")	1.56354767454389	9.2562439752845	7.15638755524744	1.95905223932548e-05	0.000620934383681859	2.83605296628921
238183_at	NA	NA	=Hyperlink("http://www.ncbi.nlm.nih.gov/UniGene/clust.cgi?ORG=Hs&CID=NA","NA")	1.56030396780377	5.57717143222699	7.32851899277012	1.57586882473338e-05	0.000528917298909132	3.06525780162329
235109_at	NA	NA	=Hyperlink("http://www.ncbi.nlm.nih.gov/UniGene/clust.cgi?ORG=Hs&CID=NA","NA")	1.54255776699349	5.60734670517123	8.0765052320963	6.36836845895748e-06	0.000267633009602998	4.01892550411515
213109_at	TNIK	TRAF2 and NCK interacting kinase	=Hyperlink("http://www.ncbi.nlm.nih.gov/UniGene/clust.cgi?ORG=Hs&CID=34024","34024")	1.54034806902960	5.28210645941329	7.03041545837288	2.30255374482101e-05	0.000702523024542905	2.66591305553211
224078_at	HIATL2	hippocampus abundant transcript-like 2	=Hyperlink("http://www.ncbi.nlm.nih.gov/UniGene/clust.cgi?ORG=Hs&CID=610084","610084")	1.53719804324123	8.0327982884636	8.49152828619332	3.95448002820262e-06	0.000190982468086491	4.51990248934042
225601_at	HMGB3	high-mobility group box 3	=Hyperlink("http://www.ncbi.nlm.nih.gov/UniGene/clust.cgi?ORG=Hs&CID=19114","19114")	1.52963338916716	7.25626166122534	9.65683737967794	1.13497904618449e-06	7.66110856174531e-05	5.82906622704673
218719_s_at	GINS3	GINS complex subunit 3 (Psf3 homolog)	=Hyperlink("http://www.ncbi.nlm.nih.gov/UniGene/clust.cgi?ORG=Hs&CID=47125,605546","47125,605546")	1.52948917323584	8.35987736000118	9.3536484073935	1.55179683247393e-06	9.64593014593679e-05	5.50153499970264
205822_s_at	HMGCS1	3-hydroxy-3-methylglutaryl-Coenzyme A sy	=Hyperlink("http://www.ncbi.nlm.nih.gov/UniGene/clust.cgi?ORG=Hs&CID=397729","397729")	1.52611194915056	9.2178928156366	7.7752577424552	9.10379434553558e-06	0.000347423074889703	3.64292318469600
202087_s_at	CTSL1	cathepsin L1	=Hyperlink("http://www.ncbi.nlm.nih.gov/UniGene/clust.cgi?ORG=Hs&CID=418123","418123")	1.52398605121595	11.1754079216273	12.7634690381098	6.85437342882078e-08	9.6837950186247e-06	8.74300592886358
207826_s_at	ID3	inhibitor of DNA binding 3, dominant neg	=Hyperlink("http://www.ncbi.nlm.nih.gov/UniGene/clust.cgi?ORG=Hs&CID=76884","76884")	1.50602118533488	8.12890068845387	9.98523251860199	8.15987027943697e-07	5.99386720103494e-05	6.17410633995102
1555216_a_at	LOC645722	hypothetical LOC645722	=Hyperlink("http://www.ncbi.nlm.nih.gov/UniGene/clust.cgi?ORG=Hs&CID=NA","NA")	1.48963122786764	7.85275291979334	9.0395402389111	2.16434812709941e-06	0.000123664119950017	5.15273441639076
227018_at	DPP8	dipeptidyl-peptidase 8	=Hyperlink("http://www.ncbi.nlm.nih.gov/UniGene/clust.cgi?ORG=Hs&CID=591106","591106")	1.48626222596592	6.46352138041098	7.52431434373227	1.23552318280664e-05	0.000438935867576044	3.32144990064298
225862_at	SLC25A26	solute carrier family 25, member 26	=Hyperlink("http://www.ncbi.nlm.nih.gov/UniGene/clust.cgi?ORG=Hs&CID=379386","379386")	1.47950289424084	8.46717694883345	10.7925498987748	3.76036786561831e-07	3.46708453714471e-05	6.98198623802806
205131_x_at	CLEC11A	C-type lectin domain family 11, member A	=Hyperlink("http://www.ncbi.nlm.nih.gov/UniGene/clust.cgi?ORG=Hs&CID=512680","512680")	1.4758031446686	7.22216100814344	7.43300217549796	1.38321299495688e-05	0.000479563541529914	3.20256374671207
212983_at	HRAS	v-Ha-ras Harvey rat sarcoma viral oncoge	=Hyperlink("http://www.ncbi.nlm.nih.gov/UniGene/clust.cgi?ORG=Hs&CID=37003","37003")	1.47467431659965	10.122448446632	9.08808354413145	2.05466214922883e-06	0.000119411821858025	5.20728490563681
204234_s_at	ZNF195	zinc finger protein 195	=Hyperlink("http://www.ncbi.nlm.nih.gov/UniGene/clust.cgi?ORG=Hs&CID=386294","386294")	1.46477495933062	7.75575406480821	8.9572985054524	2.36489231161816e-06	0.000131262734346312	5.05976720114532
244616_x_at	MDM2	Mdm2 p53 binding protein homolog (mouse)	=Hyperlink("http://www.ncbi.nlm.nih.gov/UniGene/clust.cgi?ORG=Hs&CID=484551","484551")	1.4593774583597	3.66146230651327	6.96397131770217	2.50933538170608e-05	0.000748080218074046	2.57534547616485
220740_s_at	SLC12A6	solute carrier family 12 (potassium/chlo	=Hyperlink("http://www.ncbi.nlm.nih.gov/UniGene/clust.cgi?ORG=Hs&CID=510939","510939")	1.45269354137282	2.41873176832171	7.70933749392318	9.85740863663221e-06	0.000368137853284062	3.55921292520262
221786_at	C6orf120	chromosome 6 open reading frame 120	=Hyperlink("http://www.ncbi.nlm.nih.gov/UniGene/clust.cgi?ORG=Hs&CID=591375,694601","591375,694601")	1.45228541892398	10.1366409637157	18.5671010443495	1.37112136875130e-09	5.02806142981878e-07	12.6724030646978
228207_at	NA	NA	=Hyperlink("http://www.ncbi.nlm.nih.gov/UniGene/clust.cgi?ORG=Hs&CID=NA","NA")	1.44793980483744	3.2390579815665	9.22058922390372	1.78470760012123e-06	0.000107347511591450	5.35497942252548
204610_s_at	CCDC85B	coiled-coil domain containing 85B	=Hyperlink("http://www.ncbi.nlm.nih.gov/UniGene/clust.cgi?ORG=Hs&CID=66713","66713")	1.44121023042928	9.82392431365737	9.21134294313015	1.80224214607740e-06	0.000107993678485642	5.34473024718516
209708_at	MOXD1	monooxygenase, DBH-like 1	=Hyperlink("http://www.ncbi.nlm.nih.gov/UniGene/clust.cgi?ORG=Hs&CID=6909","6909")	1.43127690029952	8.81282338839812	17.3798917322747	2.75484278101845e-09	8.86006053248138e-07	11.9875682909894
201000_at	AARS	alanyl-tRNA synthetase	=Hyperlink("http://www.ncbi.nlm.nih.gov/UniGene/clust.cgi?ORG=Hs&CID=315137","315137")	1.4270358931107	10.4147714610088	16.8914179463091	3.71916018826282e-09	1.10513632224603e-06	11.6904801683586
234001_s_at	ARFGAP1	ADP-ribosylation factor GTPase activatin	=Hyperlink("http://www.ncbi.nlm.nih.gov/UniGene/clust.cgi?ORG=Hs&CID=723161","723161")	1.41979996814948	6.90012793467883	8.44821398697485	4.15266015213623e-06	0.000196918207994838	4.46851451275664
240983_s_at	CARS	cysteinyl-tRNA synthetase	=Hyperlink("http://www.ncbi.nlm.nih.gov/UniGene/clust.cgi?ORG=Hs&CID=274873","274873")	1.41089667487391	8.24259358682904	7.77343611958717	9.12376475598822e-06	0.000347423074889703	3.64061694868949
240025_x_at	NA	NA	=Hyperlink("http://www.ncbi.nlm.nih.gov/UniGene/clust.cgi?ORG=Hs&CID=NA","NA")	1.39412775379819	3.22019795595616	26.4804218085243	3.10929177370951e-11	3.09091868595577e-08	16.2073238395840
221534_at	C11orf68	chromosome 11 open reading frame 68	=Hyperlink("http://www.ncbi.nlm.nih.gov/UniGene/clust.cgi?ORG=Hs&CID=433573","433573")	1.39149992337178	8.12350617176584	7.17019983522717	1.92488115450636e-05	0.000612589505952475	2.85458401108171
202382_s_at	GNPDA1	glucosamine-6-phosphate deaminase 1	=Hyperlink("http://www.ncbi.nlm.nih.gov/UniGene/clust.cgi?ORG=Hs&CID=633853","633853")	1.39094274404495	11.3373228226242	10.9589277963612	3.22495795431774e-07	3.05983192697436e-05	7.14174405135178
208460_at	GJC1	gap junction protein, gamma 1, 45kDa	=Hyperlink("http://www.ncbi.nlm.nih.gov/UniGene/clust.cgi?ORG=Hs&CID=532593,712052","532593,712052")	1.38525211062874	4.9150136186878	7.75023871245962	9.38224562173447e-06	0.000355491531093785	3.61121355403836
227534_at	C9orf21	chromosome 9 open reading frame 21	=Hyperlink("http://www.ncbi.nlm.nih.gov/UniGene/clust.cgi?ORG=Hs&CID=44640","44640")	1.36973525017656	8.8181056995872	10.3618511136168	5.64957468849244e-07	4.65898184152827e-05	6.55790838894168
212724_at	RND3	Rho family GTPase 3	=Hyperlink("http://www.ncbi.nlm.nih.gov/UniGene/clust.cgi?ORG=Hs&CID=6838","6838")	1.3637758650743	12.2791768090306	20.8689757192928	3.96668420305257e-10	2.06550913144666e-07	13.8672104657863
233125_at	NA	NA	=Hyperlink("http://www.ncbi.nlm.nih.gov/UniGene/clust.cgi?ORG=Hs&CID=NA","NA")	1.34780663111223	2.89229469930932	30.4184389712051	7.00162083209434e-12	1.09375319712788e-08	17.4893317605991
206103_at	RAC3	ras-related C3 botulinum toxin substrate	=Hyperlink("http://www.ncbi.nlm.nih.gov/UniGene/clust.cgi?ORG=Hs&CID=45002","45002")	1.34221481149867	3.56959191368615	10.6474285868911	4.30651554565478e-07	3.82862342263906e-05	6.84081351509715
64486_at	CORO1B	coronin, actin binding protein, 1B	=Hyperlink("http://www.ncbi.nlm.nih.gov/UniGene/clust.cgi?ORG=Hs&CID=6191","6191")	1.34091026650228	9.14712301402275	14.9322101922992	1.35228936969685e-08	2.83281307617531e-06	10.3975835703152
1560339_s_at	NAP1L4	nucleosome assembly protein 1-like 4	=Hyperlink("http://www.ncbi.nlm.nih.gov/UniGene/clust.cgi?ORG=Hs&CID=501684","501684")	1.33889056914650	10.5002867649656	11.1984334990761	2.59412432535982e-07	2.63142388662427e-05	7.36788588324004
226577_at	PSEN1	presenilin 1	=Hyperlink("http://www.ncbi.nlm.nih.gov/UniGene/clust.cgi?ORG=Hs&CID=3260","3260")	1.33542087155621	6.62095960354185	10.6169973539556	4.43161100446725e-07	3.89547157024512e-05	6.81099131216247
201460_at	MAPKAPK2	mitogen-activated protein kinase-activat	=Hyperlink("http://www.ncbi.nlm.nih.gov/UniGene/clust.cgi?ORG=Hs&CID=643566","643566")	1.33318305996695	9.39128284613553	8.32148581472925	4.7966490034961e-06	0.000216358007700692	4.31697637916061
203041_s_at	LAMP2	lysosomal-associated membrane protein 2	=Hyperlink("http://www.ncbi.nlm.nih.gov/UniGene/clust.cgi?ORG=Hs&CID=496684","496684")	1.32249889481098	10.6760803851173	19.1613592623197	9.82186546822393e-10	4.00754100354585e-07	12.9967613652689
217930_s_at	TOLLIP	toll interacting protein	=Hyperlink("http://www.ncbi.nlm.nih.gov/UniGene/clust.cgi?ORG=Hs&CID=719949","719949")	1.31640729265868	7.97461880174367	8.24769298020146	5.22068303003301e-06	0.000229638652185885	4.22791257140997
227382_at	CYB5B	cytochrome b5 type B (outer mitochondria	=Hyperlink("http://www.ncbi.nlm.nih.gov/UniGene/clust.cgi?ORG=Hs&CID=461131","461131")	1.30981529068119	7.31364354732201	10.0812788117547	7.42162345871705e-07	5.62797867691199e-05	6.27317045626877
208579_x_at	NA	NA	=Hyperlink("http://www.ncbi.nlm.nih.gov/UniGene/clust.cgi?ORG=Hs&CID=NA","NA")	1.30115085977010	9.00665927508046	7.95192197648733	7.37375026210898e-06	0.000298415836847379	3.86471616490878
202402_s_at	CARS	cysteinyl-tRNA synthetase	=Hyperlink("http://www.ncbi.nlm.nih.gov/UniGene/clust.cgi?ORG=Hs&CID=274873","274873")	1.29887406370328	9.30513209462067	9.71029509044953	1.07496129372428e-06	7.34668859179688e-05	5.88591155134345
213897_s_at	MRPL23	mitochondrial ribosomal protein L23	=Hyperlink("http://www.ncbi.nlm.nih.gov/UniGene/clust.cgi?ORG=Hs&CID=3254","3254")	1.29779814723750	11.3769039276628	8.5961831265539	3.51653730423084e-06	0.00017526588615207	4.64322083907526
230811_at	C16orf55	chromosome 16 open reading frame 55	=Hyperlink("http://www.ncbi.nlm.nih.gov/UniGene/clust.cgi?ORG=Hs&CID=655171","655171")	1.29602796311623	6.95840553070289	10.4420288166252	5.23174283500727e-07	4.4211057110359e-05	6.6380288366863
234026_at	EML2	echinoderm microtubule associated protei	=Hyperlink("http://www.ncbi.nlm.nih.gov/UniGene/clust.cgi?ORG=Hs&CID=24178","24178")	1.29556838742360	2.96979610510182	8.8643090589711	2.61612678743975e-06	0.000140784185141012	4.95381205316096
233894_x_at	EMID2	EMI domain containing 2	=Hyperlink("http://www.ncbi.nlm.nih.gov/UniGene/clust.cgi?ORG=Hs&CID=654854","654854")	1.29116799050419	5.2640436356632	6.7869833186408	3.16382298497194e-05	0.000889131778420314	2.33127889478951
201731_s_at	TPR	translocated promoter region (to activat	=Hyperlink("http://www.ncbi.nlm.nih.gov/UniGene/clust.cgi?ORG=Hs&CID=279640","279640")	1.27941874291052	9.12692378408652	7.04086392671775	2.27173733126096e-05	0.000695838871634133	2.68010280816025
203195_s_at	NUP98	nucleoporin 98kDa	=Hyperlink("http://www.ncbi.nlm.nih.gov/UniGene/clust.cgi?ORG=Hs&CID=524750","524750")	1.27161234178572	8.11779731577298	9.27423894546861	1.68653936712448e-06	0.000102685456456048	5.41428089117851
201476_s_at	RRM1	ribonucleotide reductase M1	=Hyperlink("http://www.ncbi.nlm.nih.gov/UniGene/clust.cgi?ORG=Hs&CID=445705","445705")	1.2698751252417	10.3121298031025	9.77476793365633	1.00710698744371e-06	7.03238499852935e-05	5.95411601238811
230615_at	DUOXA2	dual oxidase maturation factor 2	=Hyperlink("http://www.ncbi.nlm.nih.gov/UniGene/clust.cgi?ORG=Hs&CID=497987","497987")	1.26943294454869	3.78334971100372	7.10466429036374	2.09292154005305e-05	0.000650173211377276	2.76644197869982
213787_s_at	EBP	emopamil binding protein (sterol isomera	=Hyperlink("http://www.ncbi.nlm.nih.gov/UniGene/clust.cgi?ORG=Hs&CID=30619","30619")	1.26582422779135	11.5127238877529	6.99113151684776	2.42249579190031e-05	0.000729349985804788	2.61243595072476
200831_s_at	SCD	stearoyl-CoA desaturase (delta-9-desatur	=Hyperlink("http://www.ncbi.nlm.nih.gov/UniGene/clust.cgi?ORG=Hs&CID=558396,597496","558396,597496")	1.26580958869570	12.1434390851671	8.02178794736907	6.7904471166794e-06	0.000280326627876467	3.95141808255874
218606_at	ZDHHC7	zinc finger, DHHC-type containing 7	=Hyperlink("http://www.ncbi.nlm.nih.gov/UniGene/clust.cgi?ORG=Hs&CID=461610,723447","461610,723447")	1.26442692195352	9.59952830223358	14.4866424216788	1.85341607176651e-08	3.59345828807921e-06	10.0785177964086
235579_at	SFRS2IP	splicing factor, arginine/serine-rich 2,	=Hyperlink("http://www.ncbi.nlm.nih.gov/UniGene/clust.cgi?ORG=Hs&CID=210367","210367")	1.26432898152115	8.70283952635138	11.7266743109294	1.62726799705215e-07	1.81573219875156e-05	7.85128033459776
221754_s_at	CORO1B	coronin, actin binding protein, 1B	=Hyperlink("http://www.ncbi.nlm.nih.gov/UniGene/clust.cgi?ORG=Hs&CID=6191","6191")	1.26237442640274	7.70923925480572	8.36918440970604	4.54242752705584e-06	0.000209938482706490	4.37422199710619
234128_at	NA	NA	=Hyperlink("http://www.ncbi.nlm.nih.gov/UniGene/clust.cgi?ORG=Hs&CID=NA","NA")	1.25873692690763	2.76670060767868	9.259454973602	1.71299459739331e-06	0.000104064421791644	5.39796793374977
209406_at	BAG2	BCL2-associated athanogene 2	=Hyperlink("http://www.ncbi.nlm.nih.gov/UniGene/clust.cgi?ORG=Hs&CID=55220","55220")	1.25790404486173	9.44450005361807	10.7156215779474	4.03986814974275e-07	3.6421268721302e-05	6.90736515540882
231133_at	C2orf39	chromosome 2 open reading frame 39	=Hyperlink("http://www.ncbi.nlm.nih.gov/UniGene/clust.cgi?ORG=Hs&CID=393714","393714")	1.25306886533697	2.54505724246155	52.1903980393999	2.03899893467593e-14	1.23869185281563e-10	21.6465446232971
45633_at	GINS3	GINS complex subunit 3 (Psf3 homolog)	=Hyperlink("http://www.ncbi.nlm.nih.gov/UniGene/clust.cgi?ORG=Hs&CID=47125,605546","47125,605546")	1.24702115537575	8.35989737093087	9.37068744878708	1.52442994862757e-06	9.53640817405174e-05	5.52017681741039
228798_x_at	MAZ	MYC-associated zinc finger protein (puri	=Hyperlink("http://www.ncbi.nlm.nih.gov/UniGene/clust.cgi?ORG=Hs&CID=23650","23650")	1.22097631692227	2.97949629619009	10.3909316643347	5.49399033084706e-07	4.59009619552351e-05	6.58703140471407
239368_at	NA	NA	=Hyperlink("http://www.ncbi.nlm.nih.gov/UniGene/clust.cgi?ORG=Hs&CID=NA","NA")	1.22070325367136	3.63740174655209	8.16560410873552	5.74041044447057e-06	0.000246821647322699	4.12811453172501
226534_at	KITLG	KIT ligand	=Hyperlink("http://www.ncbi.nlm.nih.gov/UniGene/clust.cgi?ORG=Hs&CID=1048","1048")	1.21884419021971	9.18545584803013	12.2847789581335	1.01362916750977e-07	1.31088248334330e-05	8.34026915725666
203274_at	NA	NA	=Hyperlink("http://www.ncbi.nlm.nih.gov/UniGene/clust.cgi?ORG=Hs&CID=NA","NA")	1.20608953528045	8.8744624047911	7.62184983852524	1.09630710395037e-05	0.000400404748887686	3.44730640336223
200629_at	WARS	tryptophanyl-tRNA synthetase	=Hyperlink("http://www.ncbi.nlm.nih.gov/UniGene/clust.cgi?ORG=Hs&CID=497599","497599")	1.19937310490775	10.1872792507348	14.9040017238854	1.3791946774045e-08	2.87814767126301e-06	10.3776786919561
202496_at	EDC4	enhancer of mRNA decapping 4	=Hyperlink("http://www.ncbi.nlm.nih.gov/UniGene/clust.cgi?ORG=Hs&CID=75682","75682")	1.19462689756566	7.14108745525572	8.465304700406	4.07321154055044e-06	0.000195353369280347	4.48881545277926
204927_at	RASSF7	Ras association (RalGDS/AF-6) domain fam	=Hyperlink("http://www.ncbi.nlm.nih.gov/UniGene/clust.cgi?ORG=Hs&CID=72925","72925")	1.19168825742125	6.49265538622792	10.5363264745316	4.78269424875997e-07	4.13102382386969e-05	6.73156345773562
224685_at	MLLT4	myeloid/lymphoid or mixed-lineage leukem	=Hyperlink("http://www.ncbi.nlm.nih.gov/UniGene/clust.cgi?ORG=Hs&CID=614974,708726","614974,708726")	1.18571322684650	8.14666174768985	8.94819421973961	2.38829850285379e-06	0.000132032579012670	5.04943294624529
200769_s_at	MAT2A	methionine adenosyltransferase II, alpha	=Hyperlink("http://www.ncbi.nlm.nih.gov/UniGene/clust.cgi?ORG=Hs&CID=516157","516157")	1.17604678651861	8.29758995353408	7.27321642036554	1.68935744455655e-05	0.00055877567018227	2.99202795721687
229103_at	WNT3	wingless-type MMTV integration site fami	=Hyperlink("http://www.ncbi.nlm.nih.gov/UniGene/clust.cgi?ORG=Hs&CID=445884","445884")	1.17289720505752	5.43283599528441	8.72492397673479	3.04829479572282e-06	0.000156787881426289	4.79330239817479
203823_at	RGS3	regulator of G-protein signaling 3	=Hyperlink("http://www.ncbi.nlm.nih.gov/UniGene/clust.cgi?ORG=Hs&CID=494875","494875")	1.17046267332830	11.5862135840948	8.78214477234129	2.86220247647355e-06	0.000149532523146072	4.85944247585846
202092_s_at	ARL2BP	ADP-ribosylation factor-like 2 binding p	=Hyperlink("http://www.ncbi.nlm.nih.gov/UniGene/clust.cgi?ORG=Hs&CID=632873","632873")	1.16655102893031	9.81841146444065	8.42682829777326	4.25443851357048e-06	0.000199695543579582	4.44306663587287
208223_s_at	ACVR1B	activin A receptor, type IB	=Hyperlink("http://www.ncbi.nlm.nih.gov/UniGene/clust.cgi?ORG=Hs&CID=438918","438918")	1.16326688825934	2.5661199284735	9.62255067977211	1.17537612318100e-06	7.89480215416724e-05	5.79246575953164
240727_s_at	NA	NA	=Hyperlink("http://www.ncbi.nlm.nih.gov/UniGene/clust.cgi?ORG=Hs&CID=NA","NA")	1.15625757116266	2.67469673023587	13.0224340228357	5.57675721569583e-08	8.19648389161746e-06	8.954794873048
234022_at	NA	NA	=Hyperlink("http://www.ncbi.nlm.nih.gov/UniGene/clust.cgi?ORG=Hs&CID=NA","NA")	1.15404199865435	3.53530106144822	18.9812976858883	1.08552452410862e-09	4.33219367559407e-07	12.8997154775739
227473_at	CTTN	cortactin	=Hyperlink("http://www.ncbi.nlm.nih.gov/UniGene/clust.cgi?ORG=Hs&CID=596164","596164")	1.14760013605945	12.1051873127803	8.40435207619567	4.3643155528058e-06	0.000204122286441110	4.41626676705987
210605_s_at	MFGE8	milk fat globule-EGF factor 8 protein	=Hyperlink("http://www.ncbi.nlm.nih.gov/UniGene/clust.cgi?ORG=Hs&CID=3745","3745")	1.14440655412770	7.26006799101138	6.94876296991587	2.55941602071905e-05	0.000758872402021767	2.55453465004245
203126_at	IMPA2	inositol(myo)-1(or 4)-monophosphatase 2	=Hyperlink("http://www.ncbi.nlm.nih.gov/UniGene/clust.cgi?ORG=Hs&CID=367992","367992")	1.12668721452821	8.85259285081787	8.4262338315812	4.25730586828266e-06	0.000199695543579582	4.44235853228368
206050_s_at	RNH1	ribonuclease/angiogenin inhibitor 1	=Hyperlink("http://www.ncbi.nlm.nih.gov/UniGene/clust.cgi?ORG=Hs&CID=530687","530687")	1.12396970774255	11.0258421409705	11.8452848461647	1.46915261426760e-07	1.72264047343218e-05	7.95702037609632
227491_at	NA	NA	=Hyperlink("http://www.ncbi.nlm.nih.gov/UniGene/clust.cgi?ORG=Hs&CID=NA","NA")	1.12300234454299	7.83632179693796	7.11114464244952	2.07562331546530e-05	0.000647374242858329	2.77518229057160
212826_s_at	SLC25A6	solute carrier family 25 (mitochondrial	=Hyperlink("http://www.ncbi.nlm.nih.gov/UniGene/clust.cgi?ORG=Hs&CID=350927","350927")	1.11849369174971	8.42390574713337	7.06372257321173	2.20585243556915e-05	0.00068052616339964	2.71109717323692
217990_at	GMPR2	guanosine monophosphate reductase 2	=Hyperlink("http://www.ncbi.nlm.nih.gov/UniGene/clust.cgi?ORG=Hs&CID=368855","368855")	1.11703368823027	8.2155137703709	9.61644720311671	1.18272911315873e-06	7.91502010550227e-05	5.78593879895781
206809_s_at	NA	NA	=Hyperlink("http://www.ncbi.nlm.nih.gov/UniGene/clust.cgi?ORG=Hs&CID=NA","NA")	1.11635039743893	9.20768527334234	20.0634832827948	6.02826905118473e-10	2.81705649891902e-07	13.467506606969
205756_s_at	F8	coagulation factor VIII, procoagulant co	=Hyperlink("http://www.ncbi.nlm.nih.gov/UniGene/clust.cgi?ORG=Hs&CID=654450","654450")	1.11497861674364	7.71016052570991	7.65874626811605	1.04812991818526e-05	0.000387045604708082	3.49461402268915
224645_at	EIF4EBP2	eukaryotic translation initiation factor	=Hyperlink("http://www.ncbi.nlm.nih.gov/UniGene/clust.cgi?ORG=Hs&CID=621200,643279","621200,643279")	1.10854814298650	6.5910519803776	7.56112808977876	1.18086170275320e-05	0.000426042480737296	3.36908985817424
201718_s_at	EPB41L2	erythrocyte membrane protein band 4.1-li	=Hyperlink("http://www.ncbi.nlm.nih.gov/UniGene/clust.cgi?ORG=Hs&CID=486470","486470")	1.10556682623198	7.99564176527536	6.90960602926425	2.69336344677987e-05	0.000784250165507573	2.50081381151852
201477_s_at	RRM1	ribonucleotide reductase M1	=Hyperlink("http://www.ncbi.nlm.nih.gov/UniGene/clust.cgi?ORG=Hs&CID=445705","445705")	1.10087645581620	12.5270632276423	18.5078061115320	1.41831169439459e-09	5.13550939675658e-07	12.6393873898812
218567_x_at	DPP3	dipeptidyl-peptidase 3	=Hyperlink("http://www.ncbi.nlm.nih.gov/UniGene/clust.cgi?ORG=Hs&CID=502914","502914")	1.09966952362492	9.25938880479144	7.0095921249837	2.36531668151727e-05	0.000714890489563056	2.63759128466968
215399_s_at	OS9	osteosarcoma amplified 9, endoplasmic re	=Hyperlink("http://www.ncbi.nlm.nih.gov/UniGene/clust.cgi?ORG=Hs&CID=527861","527861")	1.09803658465482	8.90533484836987	8.05134162018781	6.55885305002508e-06	0.000273535690701847	3.98792286642654
213095_x_at	AIF1	allograft inflammatory factor 1	=Hyperlink("http://www.ncbi.nlm.nih.gov/UniGene/clust.cgi?ORG=Hs&CID=76364","76364")	1.08979703094569	2.48951017699511	14.6359602734989	1.66598710896006e-08	3.31228527935969e-06	10.186561400444
241370_at	LOC286052	hypothetical protein LOC286052	=Hyperlink("http://www.ncbi.nlm.nih.gov/UniGene/clust.cgi?ORG=Hs&CID=100691","100691")	1.08376540922808	7.23349777982582	6.73921548663104	3.37032669012827e-05	0.000928325500165053	2.26469777869814
216507_at	TAPT1	transmembrane anterior posterior transfo	=Hyperlink("http://www.ncbi.nlm.nih.gov/UniGene/clust.cgi?ORG=Hs&CID=479223","479223")	1.08318280699961	2.56250547403803	6.74990583281206	3.32288716057999e-05	0.00091989293926436	2.27962485321348
225556_at	VMA21	VMA21 vacuolar H+-ATPase homolog (S. cer	=Hyperlink("http://www.ncbi.nlm.nih.gov/UniGene/clust.cgi?ORG=Hs&CID=58633","58633")	1.08248992374467	10.7520453723341	10.1152344273612	7.1782074231845e-07	5.49675757510662e-05	6.30799661644128
224962_at	C9orf69	chromosome 9 open reading frame 69	=Hyperlink("http://www.ncbi.nlm.nih.gov/UniGene/clust.cgi?ORG=Hs&CID=287411","287411")	1.08244094318268	8.83470175104654	10.7129057581029	4.05013834157322e-07	3.6421268721302e-05	6.90472198576856
221750_at	HMGCS1	3-hydroxy-3-methylglutaryl-Coenzyme A sy	=Hyperlink("http://www.ncbi.nlm.nih.gov/UniGene/clust.cgi?ORG=Hs&CID=397729","397729")	1.07739963055446	10.1062777406662	6.91770272672738	2.66506145955464e-05	0.000781298848799733	2.51193843477816
203928_x_at	MAPT	microtubule-associated protein tau	=Hyperlink("http://www.ncbi.nlm.nih.gov/UniGene/clust.cgi?ORG=Hs&CID=101174","101174")	1.06999617252397	2.82087821508542	6.7216936934007	3.44965945493364e-05	0.00094683800551454	2.24019893519655
227847_at	EPM2AIP1	EPM2A (laforin) interacting protein 1	=Hyperlink("http://www.ncbi.nlm.nih.gov/UniGene/clust.cgi?ORG=Hs&CID=28020","28020")	1.06827786198464	8.02972591644855	8.74496474843523	2.98167277022256e-06	0.000154177939761779	4.81650639522911
213407_at	PHLPP2	PH domain and leucine rich repeat protei	=Hyperlink("http://www.ncbi.nlm.nih.gov/UniGene/clust.cgi?ORG=Hs&CID=709458","709458")	1.06720543547380	7.53516950230556	7.07917369613262	2.16248228864324e-05	0.000668364720924641	2.73200932012663
1554474_a_at	MOXD1	monooxygenase, DBH-like 1	=Hyperlink("http://www.ncbi.nlm.nih.gov/UniGene/clust.cgi?ORG=Hs&CID=6909","6909")	1.06581611736195	8.87174801947958	9.6010475303803	1.20150359601772e-06	7.97895626581055e-05	5.76945501000541
232470_at	SIK1	salt-inducible kinase 1	=Hyperlink("http://www.ncbi.nlm.nih.gov/UniGene/clust.cgi?ORG=Hs&CID=282113","282113")	1.06439283182284	2.94553529968841	7.89383512872668	7.89987131575721e-06	0.000314127610319291	3.79219756478714
212085_at	SLC25A6	solute carrier family 25 (mitochondrial	=Hyperlink("http://www.ncbi.nlm.nih.gov/UniGene/clust.cgi?ORG=Hs&CID=350927","350927")	1.05956371961544	9.08098508262493	8.3852541560958	4.46008535764425e-06	0.000207359835824149	4.39345120763077
204804_at	TRIM21	tripartite motif-containing 21	=Hyperlink("http://www.ncbi.nlm.nih.gov/UniGene/clust.cgi?ORG=Hs&CID=532357","532357")	1.05610240079515	6.8355107621888	8.33212324355299	4.73865254353257e-06	0.000215008985740783	4.32976487992237
209428_s_at	ZFPL1	zinc finger protein-like 1	=Hyperlink("http://www.ncbi.nlm.nih.gov/UniGene/clust.cgi?ORG=Hs&CID=712317,98170","712317,98170")	1.05365375173864	7.59454373546866	6.85698256114725	2.88535480292740e-05	0.000828554484506595	2.42830087936888
208955_at	DUT	deoxyuridine triphosphatase	=Hyperlink("http://www.ncbi.nlm.nih.gov/UniGene/clust.cgi?ORG=Hs&CID=527980","527980")	1.0520839387504	9.6150444125845	9.84717762268112	9.36381461574806e-07	6.64891641709124e-05	6.03025903874389
218292_s_at	PRKAG2	protein kinase, AMP-activated, gamma 2 n	=Hyperlink("http://www.ncbi.nlm.nih.gov/UniGene/clust.cgi?ORG=Hs&CID=647072","647072")	1.04862252869730	9.36325506846451	7.76998908124724	9.16168380382064e-06	0.000348583898381276	3.63625179703627
232510_s_at	DPP3	dipeptidyl-peptidase 3	=Hyperlink("http://www.ncbi.nlm.nih.gov/UniGene/clust.cgi?ORG=Hs&CID=502914","502914")	1.04447158640602	9.75286164353884	11.7890285755400	1.54196174943515e-07	1.7620097512141e-05	7.90699339524432
38069_at	CLCN7	chloride channel 7	=Hyperlink("http://www.ncbi.nlm.nih.gov/UniGene/clust.cgi?ORG=Hs&CID=459649","459649")	1.04382275459061	7.954715183331	7.02799480872408	2.30975700367432e-05	0.000703908353475441	2.66262362486897
211737_x_at	PTN	pleiotrophin	=Hyperlink("http://www.ncbi.nlm.nih.gov/UniGene/clust.cgi?ORG=Hs&CID=371249","371249")	1.03752612878940	11.0692916183759	6.9811108169768	2.45415347817577e-05	0.000736852506420979	2.5987626853487
228773_at	NA	NA	=Hyperlink("http://www.ncbi.nlm.nih.gov/UniGene/clust.cgi?ORG=Hs&CID=NA","NA")	1.03744560971181	8.38662692257658	7.20667966115834	1.83767372840405e-05	0.000595229923581112	2.90340948415956
224661_at	PIGY	phosphatidylinositol glycan anchor biosy	=Hyperlink("http://www.ncbi.nlm.nih.gov/UniGene/clust.cgi?ORG=Hs&CID=26136","26136")	1.03417292152890	9.15702162015222	10.0159399768617	7.91554398934518e-07	5.88256175374691e-05	6.20586828033021
238332_at	ANKRD29	ankyrin repeat domain 29	=Hyperlink("http://www.ncbi.nlm.nih.gov/UniGene/clust.cgi?ORG=Hs&CID=374774","374774")	1.03409306615358	7.56747456361503	12.1347764544491	1.1489993504928e-07	1.42776226109531e-05	8.21095275834526
217322_x_at	NA	NA	=Hyperlink("http://www.ncbi.nlm.nih.gov/UniGene/clust.cgi?ORG=Hs&CID=NA","NA")	1.02772494097392	6.96533744376571	6.98554961108515	2.44007584582709e-05	0.000733176883076589	2.60482104200656
211779_x_at	AP2A2	adaptor-related protein complex 2, alpha	=Hyperlink("http://www.ncbi.nlm.nih.gov/UniGene/clust.cgi?ORG=Hs&CID=19121","19121")	1.02232612630683	9.18256456248539	10.5036905536579	4.93319359757507e-07	4.22762319666798e-05	6.69927618878815
200628_s_at	WARS	tryptophanyl-tRNA synthetase	=Hyperlink("http://www.ncbi.nlm.nih.gov/UniGene/clust.cgi?ORG=Hs&CID=497599","497599")	1.01958900363670	9.76170229465294	6.71526761532452	3.47925447521541e-05	0.000953047286735483	2.23120377878093
217486_s_at	ZDHHC17	zinc finger, DHHC-type containing 17	=Hyperlink("http://www.ncbi.nlm.nih.gov/UniGene/clust.cgi?ORG=Hs&CID=4014","4014")	1.01548428108816	2.63973434281528	11.1305518145123	2.75808547996417e-07	2.74678185094792e-05	7.30424469237197
222868_s_at	IL18BP	interleukin 18 binding protein	=Hyperlink("http://www.ncbi.nlm.nih.gov/UniGene/clust.cgi?ORG=Hs&CID=591967","591967")	1.00851010989371	2.14475676708714	50.65177181296	2.82081122856182e-14	1.54227853921617e-10	21.457193241829
219105_x_at	ORC6L	origin recognition complex, subunit 6 li	=Hyperlink("http://www.ncbi.nlm.nih.gov/UniGene/clust.cgi?ORG=Hs&CID=49760","49760")	1.00736221680111	9.92069965248674	7.50384577771008	1.26708798436763e-05	0.000447532529362403	3.29488987735852
206894_at	APOA4	apolipoprotein A-IV	=Hyperlink("http://www.ncbi.nlm.nih.gov/UniGene/clust.cgi?ORG=Hs&CID=1247","1247")	1.00211954373384	4.8366235605532	8.77252317151504	2.89261531574925e-06	0.000150622611798657	4.84834528131222
235402_at	C11orf66	chromosome 11 open reading frame 66	=Hyperlink("http://www.ncbi.nlm.nih.gov/UniGene/clust.cgi?ORG=Hs&CID=502726","502726")	0.999685653705535	2.90892415484278	9.73942164406987	1.04371344114612e-06	7.19609487952887e-05	5.916771680244
220303_at	PDZD3	PDZ domain containing 3	=Hyperlink("http://www.ncbi.nlm.nih.gov/UniGene/clust.cgi?ORG=Hs&CID=374726","374726")	0.998394096513305	2.37894644231369	7.38470556348595	1.46891614293502e-05	0.000501642661555104	3.13926457442544
202679_at	NPC1	Niemann-Pick disease, type C1	=Hyperlink("http://www.ncbi.nlm.nih.gov/UniGene/clust.cgi?ORG=Hs&CID=464779,715623","464779,715623")	0.996389961533147	11.7989393013845	7.87190504493634	8.10890339488464e-06	0.000321038590235567	3.7647157658936
234669_x_at	C11orf30	chromosome 11 open reading frame 30	=Hyperlink("http://www.ncbi.nlm.nih.gov/UniGene/clust.cgi?ORG=Hs&CID=352588","352588")	0.99201962273276	5.00993594666372	7.17621776485382	1.91019383733443e-05	0.000609689714280559	2.86265025037833
225052_at	TMEM203	transmembrane protein 203	=Hyperlink("http://www.ncbi.nlm.nih.gov/UniGene/clust.cgi?ORG=Hs&CID=231029","231029")	0.988300228921043	9.79791334955757	11.5118606492404	1.96270343359930e-07	2.10413353396160e-05	7.65719624853331
232455_x_at	NA	NA	=Hyperlink("http://www.ncbi.nlm.nih.gov/UniGene/clust.cgi?ORG=Hs&CID=NA","NA")	0.98264701378374	3.69920901523646	8.9884710770684	2.28660964310005e-06	0.000128226033063072	5.09508659911895
225163_at	FRMD4A	FERM domain containing 4A	=Hyperlink("http://www.ncbi.nlm.nih.gov/UniGene/clust.cgi?ORG=Hs&CID=330463,656573","330463,656573")	0.981861201386439	9.03338101862507	7.20474223050944	1.84219688710215e-05	0.00059563639741165	2.90082064692765
203175_at	RHOG	ras homolog gene family, member G (rho G	=Hyperlink("http://www.ncbi.nlm.nih.gov/UniGene/clust.cgi?ORG=Hs&CID=501728","501728")	0.98166269293525	10.1986617041668	8.73723038328537	3.00719607404806e-06	0.000155258210905172	4.80755628115018
209806_at	HIST1H2BK	histone cluster 1, H2bk	=Hyperlink("http://www.ncbi.nlm.nih.gov/UniGene/clust.cgi?ORG=Hs&CID=437275,689116","437275,689116")	0.980173126813002	11.5395065659259	18.8055501647437	1.19790399238079e-09	4.61235216784644e-07	12.8039663960326
223095_at	MARVELD1	MARVEL domain containing 1	=Hyperlink("http://www.ncbi.nlm.nih.gov/UniGene/clust.cgi?ORG=Hs&CID=209614","209614")	0.977594096332021	8.73761571802231	7.0267594440109	2.31344246939487e-05	0.000704273201637888	2.66094458991204
217979_at	TSPAN13	tetraspanin 13	=Hyperlink("http://www.ncbi.nlm.nih.gov/UniGene/clust.cgi?ORG=Hs&CID=364544","364544")	0.9772723906801	11.6198038103890	9.94837586372402	8.46395906679764e-07	6.15381598373884e-05	6.13587213866659
52005_at	WIZ	widely interspaced zinc finger motifs	=Hyperlink("http://www.ncbi.nlm.nih.gov/UniGene/clust.cgi?ORG=Hs&CID=442138","442138")	0.9765565168546	6.71872353348988	7.77498159926974	9.10681866692853e-06	0.000347423074889703	3.64257360359437
208714_at	NDUFV1	NADH dehydrogenase (ubiquinone) flavopro	=Hyperlink("http://www.ncbi.nlm.nih.gov/UniGene/clust.cgi?ORG=Hs&CID=7744","7744")	0.974060197078648	11.6018884580630	9.99829923477891	8.05492006352223e-07	5.9433570104329e-05	6.18763209779747
213773_x_at	NSUN5	NOP2/Sun domain family, member 5	=Hyperlink("http://www.ncbi.nlm.nih.gov/UniGene/clust.cgi?ORG=Hs&CID=647060","647060")	0.973468349565443	7.29348087666278	6.67922975791135	3.65034986630799e-05	0.000987056770229423	2.18065615602129
1568916_at	SPIRE2	spire homolog 2 (Drosophila)	=Hyperlink("http://www.ncbi.nlm.nih.gov/UniGene/clust.cgi?ORG=Hs&CID=461786","461786")	0.96869114473903	3.29204886149891	7.02998246939109	2.30384043984110e-05	0.000702523569706146	2.66532472083345
223726_at	KCNH3	potassium voltage-gated channel, subfami	=Hyperlink("http://www.ncbi.nlm.nih.gov/UniGene/clust.cgi?ORG=Hs&CID=64064","64064")	0.966250194062865	2.65436659807023	19.1195104053024	1.00520997577914e-09	4.07110040190552e-07	12.9743007411576
200974_at	ACTA2	actin, alpha 2, smooth muscle, aorta	=Hyperlink("http://www.ncbi.nlm.nih.gov/UniGene/clust.cgi?ORG=Hs&CID=500483","500483")	0.96040089030792	10.0050311074124	6.70902441876737	3.50826813005974e-05	0.000957118654191831	2.22245933955203
211709_s_at	CLEC11A	C-type lectin domain family 11, member A	=Hyperlink("http://www.ncbi.nlm.nih.gov/UniGene/clust.cgi?ORG=Hs&CID=512680","512680")	0.95736745656392	9.06123216326507	7.99089400371242	7.04199985167748e-06	0.000287543944653074	3.9131495462848
45749_at	FAM65A	family with sequence similarity 65, memb	=Hyperlink("http://www.ncbi.nlm.nih.gov/UniGene/clust.cgi?ORG=Hs&CID=152717","152717")	0.95684691789849	8.826910549153	6.6655614509443	3.71758311179468e-05	0.00099666890868407	2.16143918963580
226736_at	CHURC1	churchill domain containing 1	=Hyperlink("http://www.ncbi.nlm.nih.gov/UniGene/clust.cgi?ORG=Hs&CID=325531","325531")	0.956752715564265	7.56883398801985	8.00114865432588	6.957405597125e-06	0.000284940937095738	3.92586434438087
200743_s_at	TPP1	tripeptidyl peptidase I	=Hyperlink("http://www.ncbi.nlm.nih.gov/UniGene/clust.cgi?ORG=Hs&CID=523454","523454")	0.956049372175102	10.7612448196374	10.451308437894	5.1855887120231e-07	4.38888642151491e-05	6.64726659927818
229848_at	ZNF10	zinc finger protein 10	=Hyperlink("http://www.ncbi.nlm.nih.gov/UniGene/clust.cgi?ORG=Hs&CID=507355","507355")	0.95215394305077	2.49850495495499	8.43660787829196	4.20756554562576e-06	0.000198402742625206	4.45471008147118
217285_at	DGCR14	DiGeorge syndrome critical region gene 1	=Hyperlink("http://www.ncbi.nlm.nih.gov/UniGene/clust.cgi?ORG=Hs&CID=517407,716675","517407,716675")	0.94991427894964	2.49199728123099	13.5931704902868	3.5843780257479e-08	5.88516121795095e-06	9.40723894760082
232043_at	GNG7	guanine nucleotide binding protein (G pr	=Hyperlink("http://www.ncbi.nlm.nih.gov/UniGene/clust.cgi?ORG=Hs&CID=515544","515544")	0.947347401292734	3.21664521894078	7.15338940548397	1.9665553165877e-05	0.000622590688676505	2.83202731785367
202108_at	PEPD	peptidase D	=Hyperlink("http://www.ncbi.nlm.nih.gov/UniGene/clust.cgi?ORG=Hs&CID=36473","36473")	0.945031881006688	8.38873535707248	9.79006314445937	9.91699373801822e-07	6.96930119056743e-05	5.97024001673187
203580_s_at	SLC7A6	solute carrier family 7 (cationic amino	=Hyperlink("http://www.ncbi.nlm.nih.gov/UniGene/clust.cgi?ORG=Hs&CID=653193,709557","653193,709557")	0.9444065407706	7.64322418968779	13.5932753143415	3.58409255444237e-08	5.88516121795095e-06	9.40732029422012
213822_s_at	UBE3B	ubiquitin protein ligase E3B	=Hyperlink("http://www.ncbi.nlm.nih.gov/UniGene/clust.cgi?ORG=Hs&CID=374067","374067")	0.94264793391635	8.10502711651044	7.74715693352986	9.41717408603116e-06	0.000356190808940938	3.60730246203258
209263_x_at	TSPAN4	tetraspanin 4	=Hyperlink("http://www.ncbi.nlm.nih.gov/UniGene/clust.cgi?ORG=Hs&CID=654836","654836")	0.938852747666052	9.94892492416917	7.25912400088777	1.71966128620003e-05	0.000565718897851904	2.9733055082574
207876_s_at	FLNC	filamin C, gamma	=Hyperlink("http://www.ncbi.nlm.nih.gov/UniGene/clust.cgi?ORG=Hs&CID=58414","58414")	0.938092511951488	10.0467269480004	7.82587354043293	8.56730471268894e-06	0.0003341065514738	3.70684630341782
231038_s_at	NA	NA	=Hyperlink("http://www.ncbi.nlm.nih.gov/UniGene/clust.cgi?ORG=Hs&CID=NA","NA")	0.93704514730526	2.70796993239985	7.73313253164805	9.5779030641827e-06	0.000361357358882682	3.58948968447465
205020_s_at	ARL4A	ADP-ribosylation factor-like 4A	=Hyperlink("http://www.ncbi.nlm.nih.gov/UniGene/clust.cgi?ORG=Hs&CID=245540","245540")	0.93626052038035	9.26484786163818	7.29899116311502	1.63540738872135e-05	0.000544223365662446	3.02620599542985
218888_s_at	NETO2	neuropilin (NRP) and tolloid (TLL)-like	=Hyperlink("http://www.ncbi.nlm.nih.gov/UniGene/clust.cgi?ORG=Hs&CID=444046","444046")	0.929429899939311	10.2892145333882	10.3471180398115	5.73021468465508e-07	4.71127049448897e-05	6.54312621846773
40359_at	RASSF7	Ras association (RalGDS/AF-6) domain fam	=Hyperlink("http://www.ncbi.nlm.nih.gov/UniGene/clust.cgi?ORG=Hs&CID=72925","72925")	0.928742957676583	6.51575735360278	12.8293189143179	6.50183579744082e-08	9.25749667252804e-06	8.79725615678824
218001_at	MRPS2	mitochondrial ribosomal protein S2	=Hyperlink("http://www.ncbi.nlm.nih.gov/UniGene/clust.cgi?ORG=Hs&CID=382044","382044")	0.92854010010398	10.1945283694265	9.37810499854727	1.51267989635913e-06	9.47374264987808e-05	5.52828325676361
222394_at	PDCD6IP	programmed cell death 6 interacting prot	=Hyperlink("http://www.ncbi.nlm.nih.gov/UniGene/clust.cgi?ORG=Hs&CID=475896","475896")	0.927922625280951	8.41058713229592	6.99329871171385	2.41570696785516e-05	0.000728107929809706	2.61539137335544
234744_x_at	NA	NA	=Hyperlink("http://www.ncbi.nlm.nih.gov/UniGene/clust.cgi?ORG=Hs&CID=NA","NA")	0.922847040192215	3.64083434952697	17.7350090980520	2.22571219151739e-09	7.56086290002528e-07	12.1977949987178
208270_s_at	RNPEP	arginyl aminopeptidase (aminopeptidase B	=Hyperlink("http://www.ncbi.nlm.nih.gov/UniGene/clust.cgi?ORG=Hs&CID=497391","497391")	0.922336666491093	9.22023787432233	7.08592434068597	2.14382205928672e-05	0.000664098986354117	2.74113623272826
225545_at	EEF2K	eukaryotic elongation factor-2 kinase	=Hyperlink("http://www.ncbi.nlm.nih.gov/UniGene/clust.cgi?ORG=Hs&CID=498892","498892")	0.921444283758035	8.60620194286126	7.75305258019423	9.35047546834103e-06	0.000354533457858215	3.61478364577373
212159_x_at	AP2A2	adaptor-related protein complex 2, alpha	=Hyperlink("http://www.ncbi.nlm.nih.gov/UniGene/clust.cgi?ORG=Hs&CID=19121","19121")	0.92125686182364	9.01682642504587	6.99016558736133	2.42552820201022e-05	0.000729861059135436	2.61111850729964
223120_at	FUCA2	fucosidase, alpha-L- 2, plasma	=Hyperlink("http://www.ncbi.nlm.nih.gov/UniGene/clust.cgi?ORG=Hs&CID=591332","591332")	0.914150387172551	11.1072891442226	11.3267958614054	2.31224174475481e-07	2.42187389644577e-05	7.48726570771493
203633_at	CPT1A	carnitine palmitoyltransferase 1A (liver	=Hyperlink("http://www.ncbi.nlm.nih.gov/UniGene/clust.cgi?ORG=Hs&CID=503043","503043")	0.912729168178515	9.7345063880639	8.88331626946827	2.56252001848910e-06	0.000138822882918915	4.97554233661813
218564_at	RFWD3	ring finger and WD repeat domain 3	=Hyperlink("http://www.ncbi.nlm.nih.gov/UniGene/clust.cgi?ORG=Hs&CID=567525","567525")	0.91029225769397	7.5374245517821	7.48793804732663	1.29221859803415e-05	0.00045472590784977	3.27421234040991
229592_at	NA	NA	=Hyperlink("http://www.ncbi.nlm.nih.gov/UniGene/clust.cgi?ORG=Hs&CID=NA","NA")	0.909985895019405	2.68626623058178	10.2088943546828	6.5504992149603e-07	5.15321646874755e-05	6.40353128606396
215472_at	PACRG	PARK2 co-regulated	=Hyperlink("http://www.ncbi.nlm.nih.gov/UniGene/clust.cgi?ORG=Hs&CID=25791","25791")	0.90705427906383	2.70680916613316	9.99082500300457	8.11477201188463e-07	5.97140188088549e-05	6.17989716805106
230648_at	LOC283663	hypothetical LOC283663	=Hyperlink("http://www.ncbi.nlm.nih.gov/UniGene/clust.cgi?ORG=Hs&CID=181297","181297")	0.905724343712131	5.49750943326981	7.35481685744613	1.52480298525951e-05	0.000516854328698474	3.09994557507399
200701_at	NPC2	Niemann-Pick disease, type C2	=Hyperlink("http://www.ncbi.nlm.nih.gov/UniGene/clust.cgi?ORG=Hs&CID=433222","433222")	0.90515017710545	12.0793999664231	16.0508213694715	6.3562978674721e-09	1.61642132978622e-06	11.1565382252472
217913_at	VPS4A	vacuolar protein sorting 4 homolog A (S.	=Hyperlink("http://www.ncbi.nlm.nih.gov/UniGene/clust.cgi?ORG=Hs&CID=128420","128420")	0.90274510823836	9.9674330368174	10.4220717269613	5.33251872865659e-07	4.48546863829691e-05	6.61813707101205
223452_s_at	ATL3	atlastin GTPase 3	=Hyperlink("http://www.ncbi.nlm.nih.gov/UniGene/clust.cgi?ORG=Hs&CID=356719","356719")	0.902004831475177	9.36855635697262	12.4921450068489	8.54222902402898e-08	1.14304522875035e-05	8.51656386147675
224310_s_at	BCL11B	B-cell CLL/lymphoma 11B (zinc finger pro	=Hyperlink("http://www.ncbi.nlm.nih.gov/UniGene/clust.cgi?ORG=Hs&CID=709690","709690")	0.89870630102045	2.52233279271631	34.3213161884944	1.9048095017578e-12	4.52806345689599e-09	18.5440192146808
231529_at	MEG3	maternally expressed 3 (non-protein codi	=Hyperlink("http://www.ncbi.nlm.nih.gov/UniGene/clust.cgi?ORG=Hs&CID=525589,654863,655127","525589,654863,655127")	0.89813056545748	2.982912966294	19.3095477346873	9.05165019612644e-10	3.79143408743374e-07	13.075841138726
220489_s_at	NA	NA	=Hyperlink("http://www.ncbi.nlm.nih.gov/UniGene/clust.cgi?ORG=Hs&CID=NA","NA")	0.896855722638101	3.11569623482019	8.47530407972758	4.0274899386636e-06	0.000193500010893174	4.50067820639469
202106_at	GOLGA3	golgin A3	=Hyperlink("http://www.ncbi.nlm.nih.gov/UniGene/clust.cgi?ORG=Hs&CID=507333","507333")	0.894117097024322	8.997787421681	7.60084804020607	1.12479043986296e-05	0.000409440195069957	3.42030456946383
220964_s_at	RAB1B	RAB1B, member RAS oncogene family	=Hyperlink("http://www.ncbi.nlm.nih.gov/UniGene/clust.cgi?ORG=Hs&CID=300816","300816")	0.892960570819499	10.4429580844	12.0532631134575	1.23069567145632e-07	1.51892293085496e-05	8.14003891977987
208541_x_at	TFAM	transcription factor A, mitochondrial	=Hyperlink("http://www.ncbi.nlm.nih.gov/UniGene/clust.cgi?ORG=Hs&CID=642966","642966")	0.88950095042941	7.47100440170536	8.52012621971075	3.82924261763525e-06	0.000186598787985033	4.55371857106413
205568_at	AQP9	aquaporin 9	=Hyperlink("http://www.ncbi.nlm.nih.gov/UniGene/clust.cgi?ORG=Hs&CID=104624","104624")	0.889328082984093	8.560526359054	7.78521873110468	8.99542163949527e-06	0.000345738641587078	3.65552712598711
218998_at	C9orf6	chromosome 9 open reading frame 6	=Hyperlink("http://www.ncbi.nlm.nih.gov/UniGene/clust.cgi?ORG=Hs&CID=29276","29276")	0.887384127970284	9.91492186015903	6.73760719157148	3.37752630125322e-05	0.000929840133539878	2.26245077767947
210952_at	AP4S1	adaptor-related protein complex 4, sigma	=Hyperlink("http://www.ncbi.nlm.nih.gov/UniGene/clust.cgi?ORG=Hs&CID=293411","293411")	0.886788197266234	3.46264473392228	11.8003489638114	1.52700153235770e-07	1.7620097512141e-05	7.91707832582019
208774_at	CSNK1D	casein kinase 1, delta	=Hyperlink("http://www.ncbi.nlm.nih.gov/UniGene/clust.cgi?ORG=Hs&CID=631725","631725")	0.886282642310812	8.64781601831931	7.18718319646843	1.88374041719626e-05	0.000603713407445519	2.87733607019948
211858_x_at	GNAS	GNAS complex locus	=Hyperlink("http://www.ncbi.nlm.nih.gov/UniGene/clust.cgi?ORG=Hs&CID=125898","125898")	0.886097312312303	12.537377393345	6.86784777375864	2.84454301901015e-05	0.000821581561354359	2.4433025288402
219162_s_at	MRPL11	mitochondrial ribosomal protein L11	=Hyperlink("http://www.ncbi.nlm.nih.gov/UniGene/clust.cgi?ORG=Hs&CID=418450","418450")	0.884400555065396	9.89874933516402	6.76073627750006	3.27555543567168e-05	0.000911404546795671	2.29473204108769
212971_at	CARS	cysteinyl-tRNA synthetase	=Hyperlink("http://www.ncbi.nlm.nih.gov/UniGene/clust.cgi?ORG=Hs&CID=274873","274873")	0.883914998760254	11.2803727664174	13.9749021279477	2.69161043201571e-08	4.76381000572942e-06	9.69936546304239
219884_at	LHX6	LIM homeobox 6	=Hyperlink("http://www.ncbi.nlm.nih.gov/UniGene/clust.cgi?ORG=Hs&CID=103137","103137")	0.883878823402348	6.94907277653581	6.88612392982029	2.77728515851197e-05	0.000804706232335147	2.4685014465251
200901_s_at	M6PR	mannose-6-phosphate receptor (cation dep	=Hyperlink("http://www.ncbi.nlm.nih.gov/UniGene/clust.cgi?ORG=Hs&CID=134084","134084")	0.88339509387973	10.4090765774733	6.93413065907864	2.60861380844406e-05	0.000769287810014449	2.53448353427398
234715_at	NA	NA	=Hyperlink("http://www.ncbi.nlm.nih.gov/UniGene/clust.cgi?ORG=Hs&CID=NA","NA")	0.87845955732755	2.8511765510273	12.5250225469806	8.31552276926028e-08	1.11707913368380e-05	8.5442555234871
224922_at	CSNK2A2	casein kinase 2, alpha prime polypeptide	=Hyperlink("http://www.ncbi.nlm.nih.gov/UniGene/clust.cgi?ORG=Hs&CID=82201","82201")	0.876919373024705	9.19907085442944	8.33121956232765	4.74354998619584e-06	0.000215052732583132	4.32867894943412
225989_at	HERC4	hect domain and RLD 4	=Hyperlink("http://www.ncbi.nlm.nih.gov/UniGene/clust.cgi?ORG=Hs&CID=51891","51891")	0.876468158778603	8.65279729438575	7.03275370895426	2.29561858893029e-05	0.000701417124552335	2.6690897924813
233307_x_at	NA	NA	=Hyperlink("http://www.ncbi.nlm.nih.gov/UniGene/clust.cgi?ORG=Hs&CID=NA","NA")	0.8759586657769	5.20846876448497	10.1399199379846	7.00667758688085e-07	5.39637873163867e-05	6.33325105098036
230073_at	DR1	down-regulator of transcription 1, TBP-b	=Hyperlink("http://www.ncbi.nlm.nih.gov/UniGene/clust.cgi?ORG=Hs&CID=348418","348418")	0.87421815410435	4.90733651070665	8.53400770366379	3.7700016076857e-06	0.000184040033839478	4.57010083178245
211932_at	HNRNPA3	heterogeneous nuclear ribonucleoprotein	=Hyperlink("http://www.ncbi.nlm.nih.gov/UniGene/clust.cgi?ORG=Hs&CID=516539","516539")	0.87333460726718	10.3977687333843	7.10502926194118	2.09194320451586e-05	0.000650173211377276	2.76693437413435
214941_s_at	PRPF40A	PRP40 pre-mRNA processing factor 40 homo	=Hyperlink("http://www.ncbi.nlm.nih.gov/UniGene/clust.cgi?ORG=Hs&CID=643580","643580")	0.870728942388128	8.7646780329185	7.20671062680402	1.8376015324637e-05	0.000595229923581112	2.90345085725220
241907_at	NA	NA	=Hyperlink("http://www.ncbi.nlm.nih.gov/UniGene/clust.cgi?ORG=Hs&CID=NA","NA")	0.869371593698095	3.65744331686466	23.1678930376569	1.30123297096843e-10	9.23959905035053e-08	14.9123278490672
202446_s_at	PLSCR1	phospholipid scramblase 1	=Hyperlink("http://www.ncbi.nlm.nih.gov/UniGene/clust.cgi?ORG=Hs&CID=130759","130759")	0.869261599756754	10.1889983549391	13.0340257309778	5.52597371636342e-08	8.16574629573433e-06	8.96417795458646
221226_s_at	ACCN4	amiloride-sensitive cation channel 4, pi	=Hyperlink("http://www.ncbi.nlm.nih.gov/UniGene/clust.cgi?ORG=Hs&CID=87469","87469")	0.86895962572521	2.59114621149577	8.03152437841704	6.7131895502363e-06	0.000278390189767808	3.96345571642718
203258_at	DRAP1	DR1-associated protein 1 (negative cofac	=Hyperlink("http://www.ncbi.nlm.nih.gov/UniGene/clust.cgi?ORG=Hs&CID=356742","356742")	0.862476545673198	10.4966875206270	8.10830185230454	6.13615863169049e-06	0.000259871784033832	4.05799604826084
219912_s_at	ENPP3	ectonucleotide pyrophosphatase/phosphodi	=Hyperlink("http://www.ncbi.nlm.nih.gov/UniGene/clust.cgi?ORG=Hs&CID=486489","486489")	0.856434070630785	2.91343698048791	10.2232299311181	6.45978621273869e-07	5.09651964186851e-05	6.41808603869334
222499_at	MRPS16	mitochondrial ribosomal protein S16	=Hyperlink("http://www.ncbi.nlm.nih.gov/UniGene/clust.cgi?ORG=Hs&CID=180312","180312")	0.853819969422094	8.89778054323104	7.10662165655782	2.08768040780419e-05	0.000649652397818407	2.76908252676462
222619_at	ZNF281	zinc finger protein 281	=Hyperlink("http://www.ncbi.nlm.nih.gov/UniGene/clust.cgi?ORG=Hs&CID=59757","59757")	0.852197092458645	8.00634173874213	8.2427254780537	5.25064569915901e-06	0.000230031292949935	4.22189509029433
222781_s_at	C9orf40	chromosome 9 open reading frame 40	=Hyperlink("http://www.ncbi.nlm.nih.gov/UniGene/clust.cgi?ORG=Hs&CID=532296","532296")	0.847531743857253	9.65287707999252	7.48797729710508	1.29215593626496e-05	0.00045472590784977	3.27426339735359
232109_at	UBXN10	UBX domain protein 10	=Hyperlink("http://www.ncbi.nlm.nih.gov/UniGene/clust.cgi?ORG=Hs&CID=432503","432503")	0.843448291769726	2.84353689249023	8.06967376759057	6.41948458963913e-06	0.000269367091280522	4.01051606941746
211933_s_at	NA	NA	=Hyperlink("http://www.ncbi.nlm.nih.gov/UniGene/clust.cgi?ORG=Hs&CID=NA","NA")	0.84275940290825	11.0743411689091	9.08785151351759	2.05517191345956e-06	0.000119411821858025	5.20702472949518
229845_at	MAPKAP1	mitogen-activated protein kinase associa	=Hyperlink("http://www.ncbi.nlm.nih.gov/UniGene/clust.cgi?ORG=Hs&CID=495138","495138")	0.84121097096007	9.5969173852352	9.55408590432327	1.26077588708897e-06	8.21511313564993e-05	5.7190487492114
239069_s_at	NA	NA	=Hyperlink("http://www.ncbi.nlm.nih.gov/UniGene/clust.cgi?ORG=Hs&CID=NA","NA")	0.839654134748747	8.5834229525045	7.33597654883003	1.56120329962594e-05	0.000525547018349956	3.07510338893928
226938_at	DCAF4	DDB1 and CUL4 associated factor 4	=Hyperlink("http://www.ncbi.nlm.nih.gov/UniGene/clust.cgi?ORG=Hs&CID=331491","331491")	0.838385140740264	7.12386644695475	6.9477638286273	2.56274351615244e-05	0.000759035762435724	2.55316638573934
231475_at	TBC1D21	TBC1 domain family, member 21	=Hyperlink("http://www.ncbi.nlm.nih.gov/UniGene/clust.cgi?ORG=Hs&CID=124512","124512")	0.837033520861755	2.74067978319429	45.6550258108419	8.696321556854e-14	3.65747216246917e-10	20.759985616325
221521_s_at	GINS2	GINS complex subunit 2 (Psf2 homolog)	=Hyperlink("http://www.ncbi.nlm.nih.gov/UniGene/clust.cgi?ORG=Hs&CID=433180","433180")	0.82767240444474	10.1243750116791	7.56000295773692	1.18249319706580e-05	0.000426042480737296	3.36763630869791
223101_s_at	ARPC5L	actin related protein 2/3 complex, subun	=Hyperlink("http://www.ncbi.nlm.nih.gov/UniGene/clust.cgi?ORG=Hs&CID=132499","132499")	0.826070380223273	9.48075930374982	9.92347996910102	8.6762968534418e-07	6.27482183150701e-05	6.10997637283849
210571_s_at	CMAH	cytidine monophosphate-N-acetylneuramini	=Hyperlink("http://www.ncbi.nlm.nih.gov/UniGene/clust.cgi?ORG=Hs&CID=484918","484918")	0.822978341210555	2.62794650248149	21.3459486458469	3.1183668689445e-10	1.70496708559540e-07	14.0952845640891
209465_x_at	PTN	pleiotrophin	=Hyperlink("http://www.ncbi.nlm.nih.gov/UniGene/clust.cgi?ORG=Hs&CID=371249","371249")	0.822850005722575	9.45126220370863	9.19562612996406	1.83247623041896e-06	0.000109140128429365	5.32728919017031
204612_at	PKIA	protein kinase (cAMP-dependent, catalyti	=Hyperlink("http://www.ncbi.nlm.nih.gov/UniGene/clust.cgi?ORG=Hs&CID=433700","433700")	0.822572877494375	9.6572189850588	9.12156209152023	1.98252386222184e-06	0.000116303103183454	5.24476744868449
231371_at	TDRD10	tudor domain containing 10	=Hyperlink("http://www.ncbi.nlm.nih.gov/UniGene/clust.cgi?ORG=Hs&CID=387671","387671")	0.82199915920204	2.43463600958665	8.91173493368535	2.48457129288657e-06	0.000136252693519131	5.00796243629397
202535_at	FADD	Fas (TNFRSF6)-associated via death domai	=Hyperlink("http://www.ncbi.nlm.nih.gov/UniGene/clust.cgi?ORG=Hs&CID=86131","86131")	0.820844827375396	10.3965001673336	10.1916761776337	6.66128082881851e-07	5.21784425953657e-05	6.38602615749067
225860_at	NA	NA	=Hyperlink("http://www.ncbi.nlm.nih.gov/UniGene/clust.cgi?ORG=Hs&CID=NA","NA")	0.819738374096763	8.69688627938958	7.86667567550937	8.159623458311e-06	0.000322579474029757	3.75815417630121
224624_at	LRRC8A	leucine rich repeat containing 8 family,	=Hyperlink("http://www.ncbi.nlm.nih.gov/UniGene/clust.cgi?ORG=Hs&CID=643600","643600")	0.8195698304773	10.9941845924249	7.79419982152186	8.89890067632381e-06	0.000342880475319242	3.66688102503197
237010_at	NA	NA	=Hyperlink("http://www.ncbi.nlm.nih.gov/UniGene/clust.cgi?ORG=Hs&CID=NA","NA")	0.81937123840601	2.09999325713416	10.6221546765552	4.41013626822554e-07	3.88283736658988e-05	6.81605080178681
1564207_at	FLJ35390	hypothetical LOC255031	=Hyperlink("http://www.ncbi.nlm.nih.gov/UniGene/clust.cgi?ORG=Hs&CID=633978,661253","633978,661253")	0.817813881907217	6.95595663042034	6.82527487509525	3.00808893303394e-05	0.000853931788232766	2.38443291317484
238325_s_at	ODF3B	outer dense fiber of sperm tails 3B	=Hyperlink("http://www.ncbi.nlm.nih.gov/UniGene/clust.cgi?ORG=Hs&CID=531314","531314")	0.81742883370436	3.75849019290241	12.6861303695397	7.29515408348415e-08	1.01491742879007e-05	8.67894088634833
230656_s_at	CIRH1A	cirrhosis, autosomal recessive 1A (cirhi	=Hyperlink("http://www.ncbi.nlm.nih.gov/UniGene/clust.cgi?ORG=Hs&CID=461113","461113")	0.817107693547049	10.2122750428634	9.75914442056492	1.02311320416485e-06	7.09882162915144e-05	5.93762360361579
217393_x_at	UBE2NL	ubiquitin-conjugating enzyme E2N-like	=Hyperlink("http://www.ncbi.nlm.nih.gov/UniGene/clust.cgi?ORG=Hs&CID=585177","585177")	0.817102403102703	8.99936132826005	6.79107019855683	3.14679635671943e-05	0.000886404383326299	2.33696131304155
1553011_at	TAF1L	TAF1 RNA polymerase II, TATA box binding	=Hyperlink("http://www.ncbi.nlm.nih.gov/UniGene/clust.cgi?ORG=Hs&CID=591086","591086")	0.813396201761405	3.23249032974132	7.49021972608875	1.2885813508227e-05	0.00045424361931806	3.27718008063455
235298_at	WDR27	WD repeat domain 27	=Hyperlink("http://www.ncbi.nlm.nih.gov/UniGene/clust.cgi?ORG=Hs&CID=131903","131903")	0.81281466751745	2.49021138922787	12.9294602194227	6.00290697085605e-08	8.63707733240933e-06	8.87923730161044
212266_s_at	SFRS5	splicing factor, arginine/serine-rich 5	=Hyperlink("http://www.ncbi.nlm.nih.gov/UniGene/clust.cgi?ORG=Hs&CID=632326","632326")	0.809179425364148	10.8392524947525	7.72459885053	9.67714873272834e-06	0.000362893077477313	3.57863927140268
224383_at	RNF17	ring finger protein 17	=Hyperlink("http://www.ncbi.nlm.nih.gov/UniGene/clust.cgi?ORG=Hs&CID=97464","97464")	0.807152551118314	2.90079023172254	11.8464087464858	1.46773658058888e-07	1.72264047343218e-05	7.95801754167906
208932_at	PPP4C	protein phosphatase 4 (formerly X), cata	=Hyperlink("http://www.ncbi.nlm.nih.gov/UniGene/clust.cgi?ORG=Hs&CID=534338","534338")	0.80704390482105	10.4205729309179	10.9805468133612	3.16169020407227e-07	3.0221225857981e-05	7.1623410597477
209218_at	SQLE	squalene epoxidase	=Hyperlink("http://www.ncbi.nlm.nih.gov/UniGene/clust.cgi?ORG=Hs&CID=71465","71465")	0.805873507123952	11.8104730864653	8.9942017741386	2.27252547480646e-06	0.000127567074265958	5.10156879365897
203740_at	MPHOSPH6	M-phase phosphoprotein 6	=Hyperlink("http://www.ncbi.nlm.nih.gov/UniGene/clust.cgi?ORG=Hs&CID=344400","344400")	0.805065282868151	10.6682034417401	7.5811241535183	1.15226701008576e-05	0.000417899605873281	3.39489677918931
230655_at	NA	NA	=Hyperlink("http://www.ncbi.nlm.nih.gov/UniGene/clust.cgi?ORG=Hs&CID=NA","NA")	0.801807677092727	8.02333320647964	8.04364513379458	6.61833406786964e-06	0.000275595898827702	3.97842587357712
1566480_x_at	C17orf104	chromosome 17 open reading frame 104	=Hyperlink("http://www.ncbi.nlm.nih.gov/UniGene/clust.cgi?ORG=Hs&CID=349758","349758")	0.801690185918154	3.56734231928105	7.43139625223867	1.38597461257076e-05	0.000479798777425149	3.20046363604839
201933_at	CHMP1A	chromatin modifying protein 1A	=Hyperlink("http://www.ncbi.nlm.nih.gov/UniGene/clust.cgi?ORG=Hs&CID=589427","589427")	0.80013361962625	10.0024752413700	10.6896243832787	4.13934978655832e-07	3.71014671442748e-05	6.88203866303058
205400_at	WAS	Wiskott-Aldrich syndrome (eczema-thrombo	=Hyperlink("http://www.ncbi.nlm.nih.gov/UniGene/clust.cgi?ORG=Hs&CID=2157","2157")	0.79954050169038	2.57102545888986	7.57361018433085	1.16292372580288e-05	0.000421078508001805	3.38520498564171
217808_s_at	MAPKAP1	mitogen-activated protein kinase associa	=Hyperlink("http://www.ncbi.nlm.nih.gov/UniGene/clust.cgi?ORG=Hs&CID=495138","495138")	0.7989280010264	9.9536561273935	6.91357020440371	2.67946658360839e-05	0.000782923600528202	2.5062615450521
207370_at	IBSP	integrin-binding sialoprotein	=Hyperlink("http://www.ncbi.nlm.nih.gov/UniGene/clust.cgi?ORG=Hs&CID=518726","518726")	0.7984452653566	3.35193546058033	7.94761228385761	7.41145836155606e-06	0.000298969097953114	3.85934930647802
215178_x_at	NAAA	N-acylethanolamine acid amidase	=Hyperlink("http://www.ncbi.nlm.nih.gov/UniGene/clust.cgi?ORG=Hs&CID=437365","437365")	0.796520087910305	3.29013612843519	6.70449252845249	3.52949139749695e-05	0.00096103058843698	2.21610855533067
209279_s_at	NSDHL	NAD(P) dependent steroid dehydrogenase-l	=Hyperlink("http://www.ncbi.nlm.nih.gov/UniGene/clust.cgi?ORG=Hs&CID=57698","57698")	0.795626666462049	10.0488720141858	7.54551421928544	1.20372071568938e-05	0.00043128066926813	3.3489045580127
1563260_at	C9orf107	chromosome 9 open reading frame 107	=Hyperlink("http://www.ncbi.nlm.nih.gov/UniGene/clust.cgi?ORG=Hs&CID=385790","385790")	0.7953504067947	2.54935951753700	14.8680566799587	1.41432615193564e-08	2.92910160443489e-06	10.3522576642295
243576_at	NA	NA	=Hyperlink("http://www.ncbi.nlm.nih.gov/UniGene/clust.cgi?ORG=Hs&CID=NA","NA")	0.79292787489052	2.32408968439585	9.21076137797132	1.80335122921612e-06	0.000107993678485642	5.34408531851598
200619_at	SF3B2	splicing factor 3b, subunit 2, 145kDa	=Hyperlink("http://www.ncbi.nlm.nih.gov/UniGene/clust.cgi?ORG=Hs&CID=406423","406423")	0.7911443591273	11.3432526463775	7.52760602117374	1.23052652244306e-05	0.000438014567803218	3.32571637116492
200687_s_at	SF3B3	splicing factor 3b, subunit 3, 130kDa	=Hyperlink("http://www.ncbi.nlm.nih.gov/UniGene/clust.cgi?ORG=Hs&CID=514435","514435")	0.790621260290049	10.5656332129937	7.88007195904939	8.03037014401444e-06	0.000318390491387955	3.77495680385748
233748_x_at	PRKAG2	protein kinase, AMP-activated, gamma 2 n	=Hyperlink("http://www.ncbi.nlm.nih.gov/UniGene/clust.cgi?ORG=Hs&CID=647072","647072")	0.787827362082234	9.60112681824326	10.3069382005418	5.95654149034723e-07	4.85356044686639e-05	6.5027178578906
202041_s_at	FIBP	fibroblast growth factor (acidic) intrac	=Hyperlink("http://www.ncbi.nlm.nih.gov/UniGene/clust.cgi?ORG=Hs&CID=7768","7768")	0.787255113871248	11.1343085916553	8.57467489957105	3.60207220323006e-06	0.000178390668217032	4.61797389464995
210125_s_at	BANF1	barrier to autointegration factor 1	=Hyperlink("http://www.ncbi.nlm.nih.gov/UniGene/clust.cgi?ORG=Hs&CID=433759","433759")	0.785750456375347	12.4261527562677	8.93703718308578	2.41732404273788e-06	0.000133367499532486	5.03675697540912
201900_s_at	AKR1A1	aldo-keto reductase family 1, member A1	=Hyperlink("http://www.ncbi.nlm.nih.gov/UniGene/clust.cgi?ORG=Hs&CID=474584","474584")	0.784964170374598	10.4334020084601	8.38044102918534	4.48457777977797e-06	0.000207952044369751	4.3876947777517
242012_at	LOC100132625	hypothetical LOC100132625	=Hyperlink("http://www.ncbi.nlm.nih.gov/UniGene/clust.cgi?ORG=Hs&CID=711757","711757")	0.7814809690971	2.61868330834379	15.1573889708714	1.15690002684124e-08	2.52006011822887e-06	10.5550831035885
202418_at	YIF1A	Yip1 interacting factor homolog A (S. ce	=Hyperlink("http://www.ncbi.nlm.nih.gov/UniGene/clust.cgi?ORG=Hs&CID=446445","446445")	0.781007433754901	10.5825764391592	7.30781733364129	1.61736122698805e-05	0.000539860959008373	3.03789048294606
224879_at	C9orf123	chromosome 9 open reading frame 123	=Hyperlink("http://www.ncbi.nlm.nih.gov/UniGene/clust.cgi?ORG=Hs&CID=7517","7517")	0.774327930190534	10.2971555121638	7.80456912660995	8.78884595327648e-06	0.000340077956472322	3.67997795140914
213047_x_at	SET	SET nuclear oncogene	=Hyperlink("http://www.ncbi.nlm.nih.gov/UniGene/clust.cgi?ORG=Hs&CID=436687,596814","436687,596814")	0.771924096059402	12.6839290886273	7.232661196886	1.77815660697097e-05	0.000580768891792938	2.93808043889711
221490_at	UBAP1	ubiquitin associated protein 1	=Hyperlink("http://www.ncbi.nlm.nih.gov/UniGene/clust.cgi?ORG=Hs&CID=268963","268963")	0.771086852225044	7.5568423400858	6.6766983404566	3.66270265460552e-05	0.00098892971674349	2.17709899570639
217453_at	NA	NA	=Hyperlink("http://www.ncbi.nlm.nih.gov/UniGene/clust.cgi?ORG=Hs&CID=NA","NA")	0.768012182423989	2.77749499036771	8.60214434183486	3.49322046725479e-06	0.000174421761686900	4.65020944299606
224596_at	SLC44A1	solute carrier family 44, member 1	=Hyperlink("http://www.ncbi.nlm.nih.gov/UniGene/clust.cgi?ORG=Hs&CID=573495","573495")	0.766214648381901	10.6395069463438	10.5466780953740	4.73600335498452e-07	4.09716745939523e-05	6.74178587611906
208968_s_at	CIAPIN1	cytokine induced apoptosis inhibitor 1	=Hyperlink("http://www.ncbi.nlm.nih.gov/UniGene/clust.cgi?ORG=Hs&CID=4900","4900")	0.765703001023953	10.3335580259998	11.7151729287088	1.64355537429449e-07	1.83017087758760e-05	7.8409735288643
224695_at	C2orf29	chromosome 2 open reading frame 29	=Hyperlink("http://www.ncbi.nlm.nih.gov/UniGene/clust.cgi?ORG=Hs&CID=593973","593973")	0.765124863336705	8.97445321431461	10.2757905237390	6.13865410595163e-07	4.95030845491011e-05	6.4712973894234
222514_at	RRAGC	Ras-related GTP binding C	=Hyperlink("http://www.ncbi.nlm.nih.gov/UniGene/clust.cgi?ORG=Hs&CID=532461","532461")	0.763564268573964	10.2928034731580	7.20001526173046	1.85328283749972e-05	0.000598192393507062	2.89450236161146
209025_s_at	SYNCRIP	synaptotagmin binding, cytoplasmic RNA i	=Hyperlink("http://www.ncbi.nlm.nih.gov/UniGene/clust.cgi?ORG=Hs&CID=472056,571177","472056,571177")	0.760513245884699	10.8971927171931	8.32182599406647	4.79478249928938e-06	0.000216358007700692	4.31738554412654
244862_at	NA	NA	=Hyperlink("http://www.ncbi.nlm.nih.gov/UniGene/clust.cgi?ORG=Hs&CID=NA","NA")	0.75216661663549	4.99490642234712	7.70523331734757	9.90649985815444e-06	0.000369718689245457	3.55398389309755
223968_at	ZNF44	zinc finger protein 44	=Hyperlink("http://www.ncbi.nlm.nih.gov/UniGene/clust.cgi?ORG=Hs&CID=296731,693933,720085","296731,693933,720085")	0.750942412059956	2.94799448545085	14.7566055492456	1.52958817777815e-08	3.10893061784463e-06	10.2730289519976
214494_s_at	SPG7	spastic paraplegia 7 (pure and complicat	=Hyperlink("http://www.ncbi.nlm.nih.gov/UniGene/clust.cgi?ORG=Hs&CID=185597","185597")	0.750451564274924	8.54441200956283	10.7308794412132	3.98269106333961e-07	3.60815089378093e-05	6.92220366881955
207601_at	SULT1B1	sulfotransferase family, cytosolic, 1B,	=Hyperlink("http://www.ncbi.nlm.nih.gov/UniGene/clust.cgi?ORG=Hs&CID=129742","129742")	0.75027659714105	2.35946597912543	12.6572731241423	7.4674305962277e-08	1.03362472873101e-05	8.65493893204092
212041_at	ATP6V0D1	ATPase, H+ transporting, lysosomal 38kDa	=Hyperlink("http://www.ncbi.nlm.nih.gov/UniGene/clust.cgi?ORG=Hs&CID=106876","106876")	0.750161565450203	12.1528581647134	7.0992718139069	2.10743393175339e-05	0.000654309768419174	2.75916480941163
201930_at	MCM6	minichromosome maintenance complex compo	=Hyperlink("http://www.ncbi.nlm.nih.gov/UniGene/clust.cgi?ORG=Hs&CID=444118","444118")	0.74896097757785	11.7671981116641	14.9975306972605	1.29215261487874e-08	2.73831179141454e-06	10.4435258191204
201555_at	MCM3	minichromosome maintenance complex compo	=Hyperlink("http://www.ncbi.nlm.nih.gov/UniGene/clust.cgi?ORG=Hs&CID=179565","179565")	0.745662585925999	11.2922763451665	8.43832005878436	4.19941664658944e-06	0.000198275565761898	4.45674749904433
209345_s_at	PI4K2A	phosphatidylinositol 4-kinase type 2 alp	=Hyperlink("http://www.ncbi.nlm.nih.gov/UniGene/clust.cgi?ORG=Hs&CID=25300","25300")	0.74180288170358	9.47814131613725	7.76814124781182	9.18208070032965e-06	0.000349117011328598	3.63391121143995
205512_s_at	AIFM1	apoptosis-inducing factor, mitochondrion	=Hyperlink("http://www.ncbi.nlm.nih.gov/UniGene/clust.cgi?ORG=Hs&CID=424932","424932")	0.741499145409186	9.08593290453684	7.39089171889014	1.45762659789630e-05	0.000498721741176347	3.14738859599336
202989_at	RGS1	regulator of G-protein signaling 1	=Hyperlink("http://www.ncbi.nlm.nih.gov/UniGene/clust.cgi?ORG=Hs&CID=75256","75256")	0.741430261686695	3.20947102419895	9.83097846096603	9.51723601786957e-07	6.74909052239972e-05	6.01326649339003
200846_s_at	PPP1CA	protein phosphatase 1, catalytic subunit	=Hyperlink("http://www.ncbi.nlm.nih.gov/UniGene/clust.cgi?ORG=Hs&CID=183994","183994")	0.736700833957752	12.3200750979861	8.25145142391432	5.19813565952239e-06	0.000229015364370980	4.23246358757195
218076_s_at	ARHGAP17	Rho GTPase activating protein 17	=Hyperlink("http://www.ncbi.nlm.nih.gov/UniGene/clust.cgi?ORG=Hs&CID=373793","373793")	0.734159531253075	9.22557488070772	11.5357729232373	1.92189451402048e-07	2.07257559278244e-05	7.67896756306014
209526_s_at	HDGFRP3	hepatoma-derived growth factor, related	=Hyperlink("http://www.ncbi.nlm.nih.gov/UniGene/clust.cgi?ORG=Hs&CID=513954","513954")	0.733712300016178	9.95157738619987	7.41730831045189	1.41045667209508e-05	0.000485927653098919	3.18202669774264
201463_s_at	TALDO1	transaldolase 1	=Hyperlink("http://www.ncbi.nlm.nih.gov/UniGene/clust.cgi?ORG=Hs&CID=438678","438678")	0.73363305965255	12.8929767724768	8.82034768462495	2.74481203743939e-06	0.000144997679369081	4.90340825480564
212261_at	GIGYF2	GRB10 interacting GYF protein 2	=Hyperlink("http://www.ncbi.nlm.nih.gov/UniGene/clust.cgi?ORG=Hs&CID=565319","565319")	0.733030868432537	7.94591695041665	6.89032342742729	2.76207305263228e-05	0.000801572951978078	2.47428545100616
207525_s_at	GIPC1	GIPC PDZ domain containing family, membe	=Hyperlink("http://www.ncbi.nlm.nih.gov/UniGene/clust.cgi?ORG=Hs&CID=655012","655012")	0.730915367425027	9.45501971284761	7.5180037666383	1.24516359666339e-05	0.000441213996419773	3.31326679119683
229203_at	B4GALNT3	beta-1,4-N-acetyl-galactosaminyl transfe	=Hyperlink("http://www.ncbi.nlm.nih.gov/UniGene/clust.cgi?ORG=Hs&CID=504416","504416")	0.72116667660909	3.08716390196780	10.6094714002260	4.46315218225994e-07	3.91062252508112e-05	6.80360417575426
215938_s_at	PLA2G6	phospholipase A2, group VI (cytosolic, c	=Hyperlink("http://www.ncbi.nlm.nih.gov/UniGene/clust.cgi?ORG=Hs&CID=170479","170479")	0.71850472824952	2.60840740133868	8.59820251318986	3.50861986172475e-06	0.000175030831149453	4.64558868688108
217885_at	IPO9	importin 9	=Hyperlink("http://www.ncbi.nlm.nih.gov/UniGene/clust.cgi?ORG=Hs&CID=596014","596014")	0.716862121251779	9.68601725376792	7.7027401407363	9.93644994618997e-06	0.000369826685369596	3.55080640674435
217946_s_at	SAE1	SUMO1 activating enzyme subunit 1	=Hyperlink("http://www.ncbi.nlm.nih.gov/UniGene/clust.cgi?ORG=Hs&CID=515500","515500")	0.71645209644455	10.7907494596024	7.1995928186082	1.85427705914133e-05	0.000598192393507062	2.89393756600872
218941_at	FBXW2	F-box and WD repeat domain containing 2	=Hyperlink("http://www.ncbi.nlm.nih.gov/UniGene/clust.cgi?ORG=Hs&CID=494985","494985")	0.708528565698915	7.950250152851	8.08925825102425	6.27411498448002e-06	0.000264485147861561	4.03460991170866
240505_at	NA	NA	=Hyperlink("http://www.ncbi.nlm.nih.gov/UniGene/clust.cgi?ORG=Hs&CID=NA","NA")	0.707714234809625	3.39898630471347	7.52448878017786	1.23525784674450e-05	0.000438935867576044	3.32167602790048
211173_at	CCKAR	cholecystokinin A receptor	=Hyperlink("http://www.ncbi.nlm.nih.gov/UniGene/clust.cgi?ORG=Hs&CID=129","129")	0.70479974216131	2.25318503547247	8.3877333333972	4.44752599664154e-06	0.000206951901162873	4.39641526630352
213682_at	NUP50	nucleoporin 50kDa	=Hyperlink("http://www.ncbi.nlm.nih.gov/UniGene/clust.cgi?ORG=Hs&CID=475103","475103")	0.704422449027069	9.69356965084688	8.99434610210358	2.27217197670163e-06	0.000127567074265958	5.10173200471838
224138_at	CBX2	chromobox homolog 2 (Pc class homolog, D	=Hyperlink("http://www.ncbi.nlm.nih.gov/UniGene/clust.cgi?ORG=Hs&CID=368410","368410")	0.701210236721836	3.19246754692504	10.3393158371434	5.77342359937062e-07	4.72256452227426e-05	6.5352904857119
202974_at	MPP1	membrane protein, palmitoylated 1, 55kDa	=Hyperlink("http://www.ncbi.nlm.nih.gov/UniGene/clust.cgi?ORG=Hs&CID=496984","496984")	0.698799742370735	8.78993686238546	7.37723619342105	1.48267300010434e-05	0.000505078793026197	3.12944898955546
1553828_at	FAM55A	family with sequence similarity 55, memb	=Hyperlink("http://www.ncbi.nlm.nih.gov/UniGene/clust.cgi?ORG=Hs&CID=721328","721328")	0.698150859624776	2.43026519237425	8.4848384515437	3.98441012285044e-06	0.000191601359763019	4.51197910164274
235899_at	CA13	carbonic anhydrase XIII	=Hyperlink("http://www.ncbi.nlm.nih.gov/UniGene/clust.cgi?ORG=Hs&CID=127189","127189")	0.694117376283995	2.81573822782983	7.42961366218433	1.38904698204564e-05	0.000480064119743016	3.19813211797869
202735_at	EBP	emopamil binding protein (sterol isomera	=Hyperlink("http://www.ncbi.nlm.nih.gov/UniGene/clust.cgi?ORG=Hs&CID=30619","30619")	0.693386882873746	11.5748643066882	6.72507321824789	3.43420361922074e-05	0.000943543130054744	2.24492734804776
244565_at	HMX2	H6 family homeobox 2	=Hyperlink("http://www.ncbi.nlm.nih.gov/UniGene/clust.cgi?ORG=Hs&CID=444756","444756")	0.69315000036962	2.55770386235888	23.9618380841604	9.07529878341373e-11	6.9886191687767e-08	15.2436324310105
34689_at	TREX1	three prime repair exonuclease 1	=Hyperlink("http://www.ncbi.nlm.nih.gov/UniGene/clust.cgi?ORG=Hs&CID=707026,713742","707026,713742")	0.692600411891285	7.81862083904742	6.98927240225411	2.42833586781808e-05	0.00073030398004925	2.60990017279057
221240_s_at	B3GNT4	UDP-GlcNAc:betaGal beta-1,3-N-acetylgluc	=Hyperlink("http://www.ncbi.nlm.nih.gov/UniGene/clust.cgi?ORG=Hs&CID=363315","363315")	0.69219961407485	2.67214917186587	6.96131982019856	2.51799040034355e-05	0.000749842729514072	2.57171938870607
244554_at	NA	NA	=Hyperlink("http://www.ncbi.nlm.nih.gov/UniGene/clust.cgi?ORG=Hs&CID=NA","NA")	0.688879035948826	2.41565180142909	8.05732281900181	6.51302633984808e-06	0.000272664406685447	3.99529857462034
218460_at	HEATR2	HEAT repeat containing 2	=Hyperlink("http://www.ncbi.nlm.nih.gov/UniGene/clust.cgi?ORG=Hs&CID=535896","535896")	0.688838156624398	9.91406697065657	7.19166793331022	1.87303494746451e-05	0.000602401092662483	2.88333798219463
208578_at	SCN10A	sodium channel, voltage-gated, type X, a	=Hyperlink("http://www.ncbi.nlm.nih.gov/UniGene/clust.cgi?ORG=Hs&CID=250443","250443")	0.68401468532935	2.63191754330767	13.9307560271972	2.78125749420728e-08	4.85831480817198e-06	9.6659968332347
203119_at	CCDC86	coiled-coil domain containing 86	=Hyperlink("http://www.ncbi.nlm.nih.gov/UniGene/clust.cgi?ORG=Hs&CID=4253","4253")	0.683692850174229	9.85434310803963	8.2843982656945	5.00492089202196e-06	0.000224482403421904	4.27229015177476
200824_at	GSTP1	glutathione S-transferase pi 1	=Hyperlink("http://www.ncbi.nlm.nih.gov/UniGene/clust.cgi?ORG=Hs&CID=523836","523836")	0.678162161420298	10.5941065966578	8.2343186754472	5.30177676127368e-06	0.000231899715538111	4.21170500397349
226915_s_at	ARPC5L	actin related protein 2/3 complex, subun	=Hyperlink("http://www.ncbi.nlm.nih.gov/UniGene/clust.cgi?ORG=Hs&CID=132499","132499")	0.676558210673901	10.3354739165073	6.77493820595518	3.21458234076541e-05	0.000898095500671175	2.31451842022571
228945_s_at	SLC39A8	solute carrier family 39 (zinc transport	=Hyperlink("http://www.ncbi.nlm.nih.gov/UniGene/clust.cgi?ORG=Hs&CID=288034","288034")	0.67435522607254	2.49969410408900	30.9183734325476	5.87398174328158e-12	9.44588093570355e-09	17.6353255995347
200681_at	GLO1	glyoxalase I	=Hyperlink("http://www.ncbi.nlm.nih.gov/UniGene/clust.cgi?ORG=Hs&CID=268849","268849")	0.670419526629198	11.511352127141	7.14039711809564	1.99942809918198e-05	0.000629353663343551	2.8145691270356
238531_x_at	NA	NA	=Hyperlink("http://www.ncbi.nlm.nih.gov/UniGene/clust.cgi?ORG=Hs&CID=NA","NA")	0.669656166044496	2.83640348116257	21.7142603136533	2.59867015558048e-10	1.48479365456158e-07	14.2672157525294
216135_at	IQCK	IQ motif containing K	=Hyperlink("http://www.ncbi.nlm.nih.gov/UniGene/clust.cgi?ORG=Hs&CID=460217","460217")	0.668569378508566	3.00943409306713	8.3475564109408	4.65585023294754e-06	0.000213230398600532	4.34829647066213
232290_at	NA	NA	=Hyperlink("http://www.ncbi.nlm.nih.gov/UniGene/clust.cgi?ORG=Hs&CID=NA","NA")	0.666239189772354	2.39221742908114	8.95739710019395	2.36464019540869e-06	0.000131262734346312	5.05987906913088
222526_at	GATAD2A	GATA zinc finger domain containing 2A	=Hyperlink("http://www.ncbi.nlm.nih.gov/UniGene/clust.cgi?ORG=Hs&CID=118964","118964")	0.666140082798437	7.440937594637	6.85278387081991	2.90129380994423e-05	0.000831820865541168	2.42249956078612
209265_s_at	METTL3	methyltransferase like 3	=Hyperlink("http://www.ncbi.nlm.nih.gov/UniGene/clust.cgi?ORG=Hs&CID=168799","168799")	0.66402903696976	9.19996419861967	8.0213144240954	6.79422883394972e-06	0.000280326627876467	3.95083236207422
220966_x_at	ARPC5L	actin related protein 2/3 complex, subun	=Hyperlink("http://www.ncbi.nlm.nih.gov/UniGene/clust.cgi?ORG=Hs&CID=132499","132499")	0.662769515753	11.2416232580299	9.8544095124928	9.29618806472197e-07	6.60948091597755e-05	6.03783736810878
237682_at	NA	NA	=Hyperlink("http://www.ncbi.nlm.nih.gov/UniGene/clust.cgi?ORG=Hs&CID=NA","NA")	0.657540063256135	2.66712955582398	11.6809606638903	1.69305899610128e-07	1.87006061842096e-05	7.81025843664589
235276_at	EPSTI1	epithelial stromal interaction 1 (breast	=Hyperlink("http://www.ncbi.nlm.nih.gov/UniGene/clust.cgi?ORG=Hs&CID=546467","546467")	0.656670797080191	3.06102382709917	8.0114025605481	6.87391172910046e-06	0.000282155498339765	3.93856599982088
1556748_x_at	NA	NA	=Hyperlink("http://www.ncbi.nlm.nih.gov/UniGene/clust.cgi?ORG=Hs&CID=NA","NA")	0.65475911148785	2.29228577115295	28.1611901092628	1.6052715343222e-11	1.99473229861514e-08	16.7848959813952
223697_x_at	C9orf64	chromosome 9 open reading frame 64	=Hyperlink("http://www.ncbi.nlm.nih.gov/UniGene/clust.cgi?ORG=Hs&CID=208914","208914")	0.654511608714946	8.69124233750794	7.19648047795633	1.86161965894911e-05	0.000600141832859921	2.88977574551848
213338_at	TMEM158	transmembrane protein 158	=Hyperlink("http://www.ncbi.nlm.nih.gov/UniGene/clust.cgi?ORG=Hs&CID=35861","35861")	0.653267752905949	13.2215480981910	7.953693495616	7.35831018302676e-06	0.000298011562412584	3.86692160710020
233173_x_at	GTF3C5	general transcription factor IIIC, polyp	=Hyperlink("http://www.ncbi.nlm.nih.gov/UniGene/clust.cgi?ORG=Hs&CID=495417","495417")	0.650158870521345	8.69558153882678	7.26782813018573	1.70087589501028e-05	0.000560888959949862	2.98487232461173
231020_at	ARX	aristaless related homeobox	=Hyperlink("http://www.ncbi.nlm.nih.gov/UniGene/clust.cgi?ORG=Hs&CID=300304","300304")	0.64945082247919	3.41934891503126	7.16091428712308	1.94778200418087e-05	0.000618437753069623	2.84212887873299
201142_at	EIF2S1	eukaryotic translation initiation factor	=Hyperlink("http://www.ncbi.nlm.nih.gov/UniGene/clust.cgi?ORG=Hs&CID=151777","151777")	0.646830789193148	10.3950546070971	8.58940839995272	3.54324031719391e-06	0.000176435942024205	4.63527386731818
218088_s_at	RRAGC	Ras-related GTP binding C	=Hyperlink("http://www.ncbi.nlm.nih.gov/UniGene/clust.cgi?ORG=Hs&CID=532461","532461")	0.646431637387499	10.5855080866107	8.64947090824915	3.3139228526072e-06	0.000167612147979925	4.70555692315634
223253_at	EPDR1	ependymin related protein 1 (zebrafish)	=Hyperlink("http://www.ncbi.nlm.nih.gov/UniGene/clust.cgi?ORG=Hs&CID=563491,710629","563491,710629")	0.645843170173999	11.3185823686553	15.6824497278562	8.105603945691e-09	1.92495392468859e-06	10.9129701961899
203144_s_at	KIAA0040	KIAA0040	=Hyperlink("http://www.ncbi.nlm.nih.gov/UniGene/clust.cgi?ORG=Hs&CID=518138","518138")	0.644972947087325	2.80404099177325	23.1151279949991	1.33333103066294e-10	9.34613770532004e-08	14.8898018376993
212798_s_at	ANKMY2	ankyrin repeat and MYND domain containin	=Hyperlink("http://www.ncbi.nlm.nih.gov/UniGene/clust.cgi?ORG=Hs&CID=157378","157378")	0.643045003373746	10.4293117502466	9.08643811727469	2.05828005648584e-06	0.000119420027755945	5.20543976937846
202257_s_at	CD2BP2	CD2 (cytoplasmic tail) binding protein 2	=Hyperlink("http://www.ncbi.nlm.nih.gov/UniGene/clust.cgi?ORG=Hs&CID=202677","202677")	0.641652591182225	7.86348509931947	7.8609803229298	8.21525226242409e-06	0.000324075698014457	3.75100421578033
208737_at	ATP6V1G1	ATPase, H+ transporting, lysosomal 13kDa	=Hyperlink("http://www.ncbi.nlm.nih.gov/UniGene/clust.cgi?ORG=Hs&CID=388654","388654")	0.641301312262101	11.2414181031452	7.93159878905687	7.5534012914569e-06	0.000302551073707257	3.83938866395895
219719_at	HIGD1B	HIG1 hypoxia inducible domain family, me	=Hyperlink("http://www.ncbi.nlm.nih.gov/UniGene/clust.cgi?ORG=Hs&CID=287963","287963")	0.640238855087065	2.43484386066345	11.8406505552671	1.47500717020680e-07	1.72264047343218e-05	7.95290771994747
230335_at	C9orf50	chromosome 9 open reading frame 50	=Hyperlink("http://www.ncbi.nlm.nih.gov/UniGene/clust.cgi?ORG=Hs&CID=124223","124223")	0.638592184685655	2.41881165488809	10.1361611026622	7.03250719852284e-07	5.4079090165856e-05	6.32940905319134
234663_at	NA	NA	=Hyperlink("http://www.ncbi.nlm.nih.gov/UniGene/clust.cgi?ORG=Hs&CID=NA","NA")	0.6365034466921	2.33987285679469	7.0496924770685	2.246043859628e-05	0.000690289196319061	2.69208157781476
200749_at	RAN	RAN, member RAS oncogene family	=Hyperlink("http://www.ncbi.nlm.nih.gov/UniGene/clust.cgi?ORG=Hs&CID=10842","10842")	0.636151317579897	11.2818723379922	7.7559676177767	9.31768520406879e-06	0.000353535349432659	3.61848109676360
202309_at	MTHFD1	methylenetetrahydrofolate dehydrogenase	=Hyperlink("http://www.ncbi.nlm.nih.gov/UniGene/clust.cgi?ORG=Hs&CID=652308","652308")	0.636054350341501	12.1194802364997	12.9813240461188	5.76098964616356e-08	8.38408523239054e-06	8.92145139459918
223008_s_at	C9orf5	chromosome 9 open reading frame 5	=Hyperlink("http://www.ncbi.nlm.nih.gov/UniGene/clust.cgi?ORG=Hs&CID=308074,621479","308074,621479")	0.635580999832928	10.4953448976324	8.30980264859176	4.86123068306839e-06	0.000218755380738077	4.30291611439333
219328_at	DDX31	DEAD (Asp-Glu-Ala-Asp) box polypeptide 3	=Hyperlink("http://www.ncbi.nlm.nih.gov/UniGene/clust.cgi?ORG=Hs&CID=660767","660767")	0.634692587131899	6.3008772664577	6.86120831432862	2.86940789642781e-05	0.000826144690559191	2.43413724453529
37566_at	KIAA1045	KIAA1045	=Hyperlink("http://www.ncbi.nlm.nih.gov/UniGene/clust.cgi?ORG=Hs&CID=7989","7989")	0.634038335558536	3.05263965734823	10.3705822854005	5.60236633334879e-07	4.62702989842666e-05	6.56665989470276
31826_at	FKBP15	FK506 binding protein 15, 133kDa	=Hyperlink("http://www.ncbi.nlm.nih.gov/UniGene/clust.cgi?ORG=Hs&CID=522351","522351")	0.632983685879969	9.14238157363674	6.92431998722992	2.64216789451319e-05	0.00077625217427463	2.52102397460278
217860_at	NA	NA	=Hyperlink("http://www.ncbi.nlm.nih.gov/UniGene/clust.cgi?ORG=Hs&CID=NA","NA")	0.63253295344345	10.4805871337632	7.10665511044994	2.08759095279964e-05	0.000649652397818407	2.76912765282438
230439_at	LOC389458	hypothetical LOC389458	=Hyperlink("http://www.ncbi.nlm.nih.gov/UniGene/clust.cgi?ORG=Hs&CID=720724","720724")	0.62869710780849	2.37176097507567	8.34011380221944	4.69558485637472e-06	0.000214121019201241	4.33936296724261
218731_s_at	VWA1	von Willebrand factor A domain containin	=Hyperlink("http://www.ncbi.nlm.nih.gov/UniGene/clust.cgi?ORG=Hs&CID=449009","449009")	0.627253425903615	2.28739712367603	8.44175499909703	4.18311981462185e-06	0.000197847816491738	4.4608339505968
1553803_at	C17orf46	chromosome 17 open reading frame 46	=Hyperlink("http://www.ncbi.nlm.nih.gov/UniGene/clust.cgi?ORG=Hs&CID=412719","412719")	0.62690618481056	3.79290204001611	8.97356723425012	2.32368199668969e-06	0.000129640115478580	5.07821257344449
201174_s_at	TERF2IP	telomeric repeat binding factor 2, inter	=Hyperlink("http://www.ncbi.nlm.nih.gov/UniGene/clust.cgi?ORG=Hs&CID=710553","710553")	0.623752620341449	9.97422792389147	8.89489051525972	2.53045897918411e-06	0.000137391106938323	4.98875638010341
218708_at	NXT1	NTF2-like export factor 1	=Hyperlink("http://www.ncbi.nlm.nih.gov/UniGene/clust.cgi?ORG=Hs&CID=516933","516933")	0.623459419429503	8.18161364139421	7.225352196468	1.79468735624854e-05	0.000584770746143558	2.92833564817242
202759_s_at	NA	NA	=Hyperlink("http://www.ncbi.nlm.nih.gov/UniGene/clust.cgi?ORG=Hs&CID=NA","NA")	0.6230856879589	11.1963972504321	7.79613678417826	8.87823048450527e-06	0.000342503294370634	3.66932847382926
232577_at	LOC145945	hypothetical protein LOC145945	=Hyperlink("http://www.ncbi.nlm.nih.gov/UniGene/clust.cgi?ORG=Hs&CID=413460","413460")	0.622725964739845	2.4634665615733	7.77519601750173	9.10447026360709e-06	0.000347423074889703	3.64284504530992
217673_x_at	GNAS	GNAS complex locus	=Hyperlink("http://www.ncbi.nlm.nih.gov/UniGene/clust.cgi?ORG=Hs&CID=125898","125898")	0.62189160753865	10.7510325358628	7.53774719860421	1.21526876369787e-05	0.000434279867027326	3.33885237301103
227699_at	C14orf149	chromosome 14 open reading frame 149	=Hyperlink("http://www.ncbi.nlm.nih.gov/UniGene/clust.cgi?ORG=Hs&CID=29706","29706")	0.617155765738051	10.3977475692379	9.42317567876013	1.44335706931560e-06	9.17780748771112e-05	5.57742483267734
243044_at	NA	NA	=Hyperlink("http://www.ncbi.nlm.nih.gov/UniGene/clust.cgi?ORG=Hs&CID=NA","NA")	0.616405950227985	2.58996150722471	19.3242396187094	8.9789507683262e-10	3.79143408743374e-07	13.0836430041793
203832_at	SNRPF	small nuclear ribonucleoprotein polypept	=Hyperlink("http://www.ncbi.nlm.nih.gov/UniGene/clust.cgi?ORG=Hs&CID=105465","105465")	0.615819304805349	10.9875170511848	7.8461491260558	8.36204113874675e-06	0.000327973170201563	3.73236709189037
202248_at	E2F4	E2F transcription factor 4, p107/p130-bi	=Hyperlink("http://www.ncbi.nlm.nih.gov/UniGene/clust.cgi?ORG=Hs&CID=108371","108371")	0.615527654975559	5.98794599893599	10.9248254340623	3.3275659493632e-07	3.13680462554195e-05	7.10917861293025
221483_s_at	ARPP19	cAMP-regulated phosphoprotein, 19kDa	=Hyperlink("http://www.ncbi.nlm.nih.gov/UniGene/clust.cgi?ORG=Hs&CID=512908","512908")	0.6142058149088	11.2277435783167	6.66693208418797	3.71078157421e-05	0.00099666890868407	2.16336736154427
200862_at	DHCR24	24-dehydrocholesterol reductase	=Hyperlink("http://www.ncbi.nlm.nih.gov/UniGene/clust.cgi?ORG=Hs&CID=498727","498727")	0.613575760122753	10.8331399241207	6.78295169102271	3.18071628975665e-05	0.000891366802370297	2.32567112891621
234431_at	NA	NA	=Hyperlink("http://www.ncbi.nlm.nih.gov/UniGene/clust.cgi?ORG=Hs&CID=NA","NA")	0.61217168882357	2.64280413059885	11.7899045311945	1.54079848935267e-07	1.7620097512141e-05	7.90777407840944
1557611_at	TTLL4	tubulin tyrosine ligase-like family, mem	=Hyperlink("http://www.ncbi.nlm.nih.gov/UniGene/clust.cgi?ORG=Hs&CID=471405","471405")	0.611652148912245	2.96365754812006	9.24837918282963	1.73310816239692e-06	0.000104793814579629	5.3857325067067
200041_s_at	BAT1	HLA-B associated transcript 1	=Hyperlink("http://www.ncbi.nlm.nih.gov/UniGene/clust.cgi?ORG=Hs&CID=254042","254042")	0.610840330270248	10.9605670206450	8.4515913724862	4.13682827094284e-06	0.000196337748015451	4.47252883037059
202268_s_at	NAE1	NEDD8 activating enzyme E1 subunit 1	=Hyperlink("http://www.ncbi.nlm.nih.gov/UniGene/clust.cgi?ORG=Hs&CID=460978","460978")	0.608990352926401	11.7085305802094	8.25732886114824	5.1630864894733e-06	0.000227852325279313	4.23957725616712
219646_at	DEF8	differentially expressed in FDCP 8 homol	=Hyperlink("http://www.ncbi.nlm.nih.gov/UniGene/clust.cgi?ORG=Hs&CID=62771","62771")	0.6075200798127	9.81539597147849	6.94635670039723	2.5674376315103e-05	0.000759558470725639	2.55123918644324
223061_at	CHID1	chitinase domain containing 1	=Hyperlink("http://www.ncbi.nlm.nih.gov/UniGene/clust.cgi?ORG=Hs&CID=144468","144468")	0.603296374765009	8.63775868649758	9.0224270243781	2.20451177094498e-06	0.000125292807771743	5.1334463609329
1554683_a_at	MGC50722	hypothetical MGC50722	=Hyperlink("http://www.ncbi.nlm.nih.gov/UniGene/clust.cgi?ORG=Hs&CID=530383","530383")	0.599083323272370	3.05682694364811	9.63279242161566	1.16314858437365e-06	7.83191488308243e-05	5.80341022714084
200887_s_at	STAT1	signal transducer and activator of trans	=Hyperlink("http://www.ncbi.nlm.nih.gov/UniGene/clust.cgi?ORG=Hs&CID=642990","642990")	0.593618172511453	11.0794428438939	7.33493459008498	1.56324349485965e-05	0.000525647835679283	3.07372819785227
218057_x_at	COX4NB	COX4 neighbor	=Hyperlink("http://www.ncbi.nlm.nih.gov/UniGene/clust.cgi?ORG=Hs&CID=173162","173162")	0.587853326224151	10.4739547065428	6.95845286353088	2.5273847963052e-05	0.000751518930800658	2.56779761499149
207939_x_at	RNPS1	RNA binding protein S1, serine-rich doma	=Hyperlink("http://www.ncbi.nlm.nih.gov/UniGene/clust.cgi?ORG=Hs&CID=355643","355643")	0.587260830759064	7.7156511307023	8.92750363480726	2.44242811549766e-06	0.000134616690740761	5.02591534426181
225152_at	ZNF622	zinc finger protein 622	=Hyperlink("http://www.ncbi.nlm.nih.gov/UniGene/clust.cgi?ORG=Hs&CID=60300","60300")	0.583487648250903	10.4425986461079	6.92460901922153	2.64117276180373e-05	0.00077625217427463	2.52142068657284
1554179_s_at	LYNX1	Ly6/neurotoxin 1	=Hyperlink("http://www.ncbi.nlm.nih.gov/UniGene/clust.cgi?ORG=Hs&CID=158665,604828","158665,604828")	0.583229330577050	3.2239977309093	8.37900564059284	4.49191006763117e-06	0.000207955277686481	4.38597757687277
223060_at	C14orf119	chromosome 14 open reading frame 119	=Hyperlink("http://www.ncbi.nlm.nih.gov/UniGene/clust.cgi?ORG=Hs&CID=525238","525238")	0.581343566669648	10.6365030392573	7.72180177808515	9.7099188839089e-06	0.000363872388607073	3.57508094350471
204934_s_at	HPN	hepsin	=Hyperlink("http://www.ncbi.nlm.nih.gov/UniGene/clust.cgi?ORG=Hs&CID=182385","182385")	0.57511537906218	2.00023249557148	21.0086853091363	3.69474140358947e-10	1.98049006118877e-07	13.9346611305064
203856_at	VRK1	vaccinia related kinase 1	=Hyperlink("http://www.ncbi.nlm.nih.gov/UniGene/clust.cgi?ORG=Hs&CID=422662","422662")	0.572527702911749	11.3973041996809	7.47195261437901	1.31801304278601e-05	0.0004616423005402	3.25340232541696
239940_at	NA	NA	=Hyperlink("http://www.ncbi.nlm.nih.gov/UniGene/clust.cgi?ORG=Hs&CID=NA","NA")	0.569213849601709	2.46148253819757	7.58689183878757	1.14415828594343e-05	0.00041593653114333	3.40233147162683
225039_at	RPE	ribulose-5-phosphate-3-epimerase	=Hyperlink("http://www.ncbi.nlm.nih.gov/UniGene/clust.cgi?ORG=Hs&CID=282260","282260")	0.569104685389805	10.3708012517993	7.67925674162831	1.02233845402332e-05	0.000379047035034843	3.52084067612151
216940_x_at	NA	NA	=Hyperlink("http://www.ncbi.nlm.nih.gov/UniGene/clust.cgi?ORG=Hs&CID=NA","NA")	0.5689786770064	3.21500968765442	7.45665723170218	1.34321326118531e-05	0.000468368527138438	3.23346103323756
207151_at	ADCYAP1R1	adenylate cyclase activating polypeptide	=Hyperlink("http://www.ncbi.nlm.nih.gov/UniGene/clust.cgi?ORG=Hs&CID=377783","377783")	0.567082444858741	2.67029153778252	10.2705600786029	6.16982238407154e-07	4.96811544696777e-05	6.46601291753925
223598_at	RAD23B	RAD23 homolog B (S. cerevisiae)	=Hyperlink("http://www.ncbi.nlm.nih.gov/UniGene/clust.cgi?ORG=Hs&CID=521640","521640")	0.559337384969677	10.1569109061605	7.25023675126012	1.73907223310784e-05	0.000570388568357355	2.96148544720649
240345_x_at	NA	NA	=Hyperlink("http://www.ncbi.nlm.nih.gov/UniGene/clust.cgi?ORG=Hs&CID=NA","NA")	0.55329867259883	2.44821958496745	10.1522082616731	6.92295032898419e-07	5.35378089444428e-05	6.34580257083878
225404_at	C1orf212	chromosome 1 open reading frame 212	=Hyperlink("http://www.ncbi.nlm.nih.gov/UniGene/clust.cgi?ORG=Hs&CID=27160,661594","27160,661594")	0.549426335161938	9.74657425930052	7.51411153913471	1.25114993360565e-05	0.000443048073963012	3.30821718296675
1564854_at	NA	NA	=Hyperlink("http://www.ncbi.nlm.nih.gov/UniGene/clust.cgi?ORG=Hs&CID=NA","NA")	0.53653597357431	2.71907101641201	13.1958701678365	4.86703549196404e-08	7.47486420008803e-06	9.0943324580804
208693_s_at	GARS	glycyl-tRNA synthetase	=Hyperlink("http://www.ncbi.nlm.nih.gov/UniGene/clust.cgi?ORG=Hs&CID=404321","404321")	0.536429452767205	12.2466123192738	8.34719367150054	4.65777839387171e-06	0.000213230398600532	4.34786121064256
1567069_at	OR4D1	olfactory receptor, family 4, subfamily	=Hyperlink("http://www.ncbi.nlm.nih.gov/UniGene/clust.cgi?ORG=Hs&CID=531188","531188")	0.53594858408095	2.06251433689251	14.7430654924024	1.54427319349262e-08	3.12080946750808e-06	10.2633612413514
216362_at	NA	NA	=Hyperlink("http://www.ncbi.nlm.nih.gov/UniGene/clust.cgi?ORG=Hs&CID=NA","NA")	0.53148003179723	2.54677856990423	19.1057418466146	1.01291285281930e-09	4.0721331049923e-07	12.9668986166343
243117_at	NA	NA	=Hyperlink("http://www.ncbi.nlm.nih.gov/UniGene/clust.cgi?ORG=Hs&CID=NA","NA")	0.524350257789406	3.08532781813863	7.128721455381	2.02947360315044e-05	0.000636201774925013	2.79886166860601
229582_at	INO80C	INO80 complex subunit C	=Hyperlink("http://www.ncbi.nlm.nih.gov/UniGene/clust.cgi?ORG=Hs&CID=464903","464903")	0.521743397417849	11.2731622668590	8.18012757244419	5.6445395511621e-06	0.000243771879905046	4.14582681383967
207503_at	TCP10	t-complex 10 homolog (mouse)	=Hyperlink("http://www.ncbi.nlm.nih.gov/UniGene/clust.cgi?ORG=Hs&CID=351","351")	0.516905008228209	2.65658497587622	9.28731691268226	1.66350503295222e-06	0.000101622500197388	5.42869342537233
216021_s_at	GLRA3	glycine receptor, alpha 3	=Hyperlink("http://www.ncbi.nlm.nih.gov/UniGene/clust.cgi?ORG=Hs&CID=413099","413099")	0.515190733918055	2.58501076478676	8.6770235901105	3.21413546898077e-06	0.000163929903700115	4.73766868612841
231616_at	NA	NA	=Hyperlink("http://www.ncbi.nlm.nih.gov/UniGene/clust.cgi?ORG=Hs&CID=NA","NA")	0.515079809868615	2.75567619472684	10.6428922641011	4.32491800836128e-07	3.83249419946764e-05	6.83637282524173
221932_s_at	GLRX5	glutaredoxin 5	=Hyperlink("http://www.ncbi.nlm.nih.gov/UniGene/clust.cgi?ORG=Hs&CID=532683","532683")	0.514905020558201	11.7923596969812	7.32071244721449	1.59137949177873e-05	0.000532814903325182	3.05494398446844
203445_s_at	CTDSP2	CTD (carboxy-terminal domain, RNA polyme	=Hyperlink("http://www.ncbi.nlm.nih.gov/UniGene/clust.cgi?ORG=Hs&CID=524530","524530")	0.513217222835884	8.44363506277124	9.24861743302395	1.73267282381626e-06	0.000104793814579629	5.38599582949155
210774_s_at	NCOA4	nuclear receptor coactivator 4	=Hyperlink("http://www.ncbi.nlm.nih.gov/UniGene/clust.cgi?ORG=Hs&CID=643658,709644","643658,709644")	0.512703872269451	12.0179407275236	8.33397477623137	4.72863531193942e-06	0.000214732670830804	4.33198953469478
211474_s_at	SERPINB6	serpin peptidase inhibitor, clade B (ova	=Hyperlink("http://www.ncbi.nlm.nih.gov/UniGene/clust.cgi?ORG=Hs&CID=519523","519523")	0.510302792990633	9.6295358213629	9.1704239062151	1.88210795481605e-06	0.000111731001552191	5.29927067255713
202698_x_at	COX4I1	cytochrome c oxidase subunit IV isoform	=Hyperlink("http://www.ncbi.nlm.nih.gov/UniGene/clust.cgi?ORG=Hs&CID=433419","433419")	0.504779179655003	13.4452291512518	8.99704368978553	2.26557578093816e-06	0.000127567074265958	5.10478213786856
201012_at	ANXA1	annexin A1	=Hyperlink("http://www.ncbi.nlm.nih.gov/UniGene/clust.cgi?ORG=Hs&CID=494173","494173")	0.503570646496652	14.9726391488917	8.82065294985934	2.7438952265517e-06	0.000144997679369081	4.90375895237916
217727_x_at	VPS35	vacuolar protein sorting 35 homolog (S.	=Hyperlink("http://www.ncbi.nlm.nih.gov/UniGene/clust.cgi?ORG=Hs&CID=454528","454528")	0.496750698647951	11.9339489651167	8.46176286500616	4.08954049093759e-06	0.000195470106864659	4.48461097136456
238265_x_at	NA	NA	=Hyperlink("http://www.ncbi.nlm.nih.gov/UniGene/clust.cgi?ORG=Hs&CID=NA","NA")	0.493497228991994	2.60370123149133	6.97766869258078	2.46513020233384e-05	0.000738525993493713	2.59406288189937
226188_at	HSPC159	galectin-related protein	=Hyperlink("http://www.ncbi.nlm.nih.gov/UniGene/clust.cgi?ORG=Hs&CID=372208","372208")	0.493454944674815	2.10572659679356	32.4442444223176	3.49473082779529e-12	6.36914693365692e-09	18.0603776616753
232718_at	C8orf75	chromosome 8 open reading frame 75	=Hyperlink("http://www.ncbi.nlm.nih.gov/UniGene/clust.cgi?ORG=Hs&CID=566911","566911")	0.48064602711188	1.95695887688073	7.8250242070983	8.57602071044162e-06	0.000334208077222663	3.70577618721947
209563_x_at	CALM1	calmodulin 1 (phosphorylase kinase, delt	=Hyperlink("http://www.ncbi.nlm.nih.gov/UniGene/clust.cgi?ORG=Hs&CID=282410","282410")	0.479801168676298	13.2563402243965	8.43981531227922	4.19231411535460e-06	0.000198111300135707	4.45852651944433
221159_at	NA	NA	=Hyperlink("http://www.ncbi.nlm.nih.gov/UniGene/clust.cgi?ORG=Hs&CID=NA","NA")	0.479007245157311	2.5731039422242	16.1707038587419	5.87931767951136e-09	1.53072235298706e-06	11.2345144117810
222388_s_at	VPS35	vacuolar protein sorting 35 homolog (S.	=Hyperlink("http://www.ncbi.nlm.nih.gov/UniGene/clust.cgi?ORG=Hs&CID=454528","454528")	0.47731834086345	11.1840095754330	6.84644298793804	2.92554432909499e-05	0.00083701798112647	2.41373397456178
212643_at	MAPK1IP1L	mitogen-activated protein kinase 1 inter	=Hyperlink("http://www.ncbi.nlm.nih.gov/UniGene/clust.cgi?ORG=Hs&CID=594338,619374","594338,619374")	0.476884159310503	12.0565991234626	7.01621967729468	2.34514377548906e-05	0.000711077800556807	2.64661150978248
224903_at	CIRH1A	cirrhosis, autosomal recessive 1A (cirhi	=Hyperlink("http://www.ncbi.nlm.nih.gov/UniGene/clust.cgi?ORG=Hs&CID=461113","461113")	0.472074447720351	10.7648054799674	6.79957818381609	3.11166515550976e-05	0.000878318494463067	2.34878375514426
243215_at	NA	NA	=Hyperlink("http://www.ncbi.nlm.nih.gov/UniGene/clust.cgi?ORG=Hs&CID=NA","NA")	0.468267928378429	2.62966880778539	8.15109079349971	5.83797091845145e-06	0.000249953844922735	4.11039063170722
211820_x_at	NA	NA	=Hyperlink("http://www.ncbi.nlm.nih.gov/UniGene/clust.cgi?ORG=Hs&CID=NA","NA")	0.467413308843464	2.59511548177352	6.91654969856449	2.66907229901441e-05	0.000781650423438014	2.51035473293033
235753_at	HOXA7	homeobox A7	=Hyperlink("http://www.ncbi.nlm.nih.gov/UniGene/clust.cgi?ORG=Hs&CID=660918","660918")	0.461621169718405	2.79738502143477	18.7394670581594	1.24338753509530e-09	4.75400094275073e-07	12.7676974504762
1487_at	ESRRA	estrogen-related receptor alpha	=Hyperlink("http://www.ncbi.nlm.nih.gov/UniGene/clust.cgi?ORG=Hs&CID=110849","110849")	0.460613811496120	8.32634944650359	6.66533466586575	3.7187097827444e-05	0.00099666890868407	2.16112012989217
220433_at	PRRG3	proline rich Gla (G-carboxyglutamic acid	=Hyperlink("http://www.ncbi.nlm.nih.gov/UniGene/clust.cgi?ORG=Hs&CID=592236","592236")	0.459071505734765	2.07959747692611	16.7291511299489	4.11646642945173e-09	1.18926731166947e-06	11.589693790151
210825_s_at	PEBP1	phosphatidylethanolamine binding protein	=Hyperlink("http://www.ncbi.nlm.nih.gov/UniGene/clust.cgi?ORG=Hs&CID=433863,718605","433863,718605")	0.457469917709048	12.5872952699005	7.4990676457674	1.27458063392224e-05	0.000449598039739991	3.28868234045236
205545_x_at	DNAJC8	DnaJ (Hsp40) homolog, subfamily C, membe	=Hyperlink("http://www.ncbi.nlm.nih.gov/UniGene/clust.cgi?ORG=Hs&CID=433540","433540")	0.456241362419549	11.1358443791978	8.45609301859187	4.11582749314574e-06	0.000195680754945864	4.47787748212822
209014_at	MAGED1	melanoma antigen family D, 1	=Hyperlink("http://www.ncbi.nlm.nih.gov/UniGene/clust.cgi?ORG=Hs&CID=5258","5258")	0.455196972457896	12.2883537242723	6.95721736221598	2.5314448626097e-05	0.00075180199817048	2.56610721445413
208944_at	TGFBR2	transforming growth factor, beta recepto	=Hyperlink("http://www.ncbi.nlm.nih.gov/UniGene/clust.cgi?ORG=Hs&CID=604277,82028","604277,82028")	0.452761326303202	10.9301121861505	6.83473918992417	2.97087827604844e-05	0.000846004009077856	2.39754080332616
209074_s_at	FAM107A	family with sequence similarity 107, mem	=Hyperlink("http://www.ncbi.nlm.nih.gov/UniGene/clust.cgi?ORG=Hs&CID=506357","506357")	0.450190323826811	2.49601020649501	8.88607755998378	2.55483148844570e-06	0.000138576797252746	4.97869610000589
235070_at	A2BP1	ataxin 2-binding protein 1	=Hyperlink("http://www.ncbi.nlm.nih.gov/UniGene/clust.cgi?ORG=Hs&CID=459842","459842")	0.44591501922788	2.56532571358997	7.84103099734312	8.41335061919047e-06	0.000329512854659197	3.72592952449494
232915_at	DDX49	DEAD (Asp-Glu-Ala-Asp) box polypeptide 4	=Hyperlink("http://www.ncbi.nlm.nih.gov/UniGene/clust.cgi?ORG=Hs&CID=143187","143187")	0.443392190038574	3.64123582983748	6.7137910073303	3.48609332443114e-05	0.000953964727293656	2.22913605983723
1555765_a_at	GNG4	guanine nucleotide binding protein (G pr	=Hyperlink("http://www.ncbi.nlm.nih.gov/UniGene/clust.cgi?ORG=Hs&CID=159711","159711")	0.441070539967555	2.40462004440873	9.11823708398435	1.98956449213942e-06	0.000116466208359447	5.24104982960927
237847_at	NTN1	netrin 1	=Hyperlink("http://www.ncbi.nlm.nih.gov/UniGene/clust.cgi?ORG=Hs&CID=660885","660885")	0.440793241642699	2.75514483549155	9.62327006051952	1.17451273374706e-06	7.89480215416724e-05	5.79323482246377
220511_s_at	DLC1	deleted in liver cancer 1	=Hyperlink("http://www.ncbi.nlm.nih.gov/UniGene/clust.cgi?ORG=Hs&CID=134296,720057","134296,720057")	0.435266731552015	2.71990316212460	9.22700337052174	1.77265228673084e-06	0.000106739827948247	5.36208428522901
217827_s_at	SPG21	spastic paraplegia 21 (autosomal recessi	=Hyperlink("http://www.ncbi.nlm.nih.gov/UniGene/clust.cgi?ORG=Hs&CID=242458","242458")	0.434220053999699	11.5367742787375	6.78312218166732	3.17999994475863e-05	0.000891366802370297	2.32590831542266
1553355_at	NA	NA	=Hyperlink("http://www.ncbi.nlm.nih.gov/UniGene/clust.cgi?ORG=Hs&CID=NA","NA")	0.4311358786657	1.89932726799289	8.58753531670142	3.5506617679577e-06	0.000176644615253037	4.63307580675528
1561813_at	NA	NA	=Hyperlink("http://www.ncbi.nlm.nih.gov/UniGene/clust.cgi?ORG=Hs&CID=NA","NA")	0.43041586681373	2.58040316889483	8.46812370845532	4.06026534206580e-06	0.000194903430708909	4.49216088920714
241563_at	NA	NA	=Hyperlink("http://www.ncbi.nlm.nih.gov/UniGene/clust.cgi?ORG=Hs&CID=NA","NA")	0.43040555037484	3.25555958785425	7.16779014457871	1.93079621424032e-05	0.000614114502696857	2.85135284157948
221641_s_at	ACOT9	acyl-CoA thioesterase 9	=Hyperlink("http://www.ncbi.nlm.nih.gov/UniGene/clust.cgi?ORG=Hs&CID=298885","298885")	0.427727600598102	10.3766203489469	8.27084823366822	5.08342968960084e-06	0.000226281254357672	4.25592547176239
209860_s_at	ANXA7	annexin A7	=Hyperlink("http://www.ncbi.nlm.nih.gov/UniGene/clust.cgi?ORG=Hs&CID=631827","631827")	0.427717472014495	11.886817952949	6.94557024189283	2.57006524159567e-05	0.000759558470725639	2.55016194210631
235950_at	ZNF688	zinc finger protein 688	=Hyperlink("http://www.ncbi.nlm.nih.gov/UniGene/clust.cgi?ORG=Hs&CID=301463","301463")	0.418643702577755	2.70536785520551	17.7344694246911	2.22642693535267e-09	7.56086290002528e-07	12.1974790925471
217963_s_at	NGFRAP1	nerve growth factor receptor (TNFRSF16)	=Hyperlink("http://www.ncbi.nlm.nih.gov/UniGene/clust.cgi?ORG=Hs&CID=448588,723724","448588,723724")	0.409701464834251	13.6907217556888	6.97057456300689	2.48791958020486e-05	0.000743316956544813	2.58437183758646
226193_x_at	NA	NA	=Hyperlink("http://www.ncbi.nlm.nih.gov/UniGene/clust.cgi?ORG=Hs&CID=NA","NA")	0.407925317510896	12.4632680919056	8.83876951146534	2.69007325413494e-06	0.000143073691799443	4.92455432260723
90265_at	ADAP1	ArfGAP with dual PH domains 1	=Hyperlink("http://www.ncbi.nlm.nih.gov/UniGene/clust.cgi?ORG=Hs&CID=644629","644629")	0.404715151358619	2.91875813377577	6.72657171323693	3.42737421771767e-05	0.000942508223936757	2.24702345800998
1554544_a_at	MBP	myelin basic protein	=Hyperlink("http://www.ncbi.nlm.nih.gov/UniGene/clust.cgi?ORG=Hs&CID=551713,623702","551713,623702")	0.398621304486605	2.17363373062311	11.5229707134345	1.94362714625508e-07	2.08777631083491e-05	7.66731682022676
203924_at	NA	NA	=Hyperlink("http://www.ncbi.nlm.nih.gov/UniGene/clust.cgi?ORG=Hs&CID=NA","NA")	0.39553634395796	2.71047059418020	7.13431641671303	2.01501574852302e-05	0.000633530684591698	2.80639084308306
216807_at	KIAA1751	KIAA1751	=Hyperlink("http://www.ncbi.nlm.nih.gov/UniGene/clust.cgi?ORG=Hs&CID=232092","232092")	0.385008525382284	1.99838933537021	28.8549495727558	1.23560512718504e-11	1.71535642240721e-08	17.0096445146762
241108_at	NA	NA	=Hyperlink("http://www.ncbi.nlm.nih.gov/UniGene/clust.cgi?ORG=Hs&CID=NA","NA")	0.379650866442719	2.49204134351073	7.11331396224382	2.06986704307238e-05	0.000645947377739624	2.77810693291876
208057_s_at	GLI2	GLI family zinc finger 2	=Hyperlink("http://www.ncbi.nlm.nih.gov/UniGene/clust.cgi?ORG=Hs&CID=111867","111867")	0.37760426856939	2.48340546104747	7.14161715693875	1.99631620932675e-05	0.000629237745355436	2.81620945614533
1563692_at	NA	NA	=Hyperlink("http://www.ncbi.nlm.nih.gov/UniGene/clust.cgi?ORG=Hs&CID=NA","NA")	0.377430254672754	2.32414527273066	8.18516126818231	5.61171574305182e-06	0.000242545895850876	4.15196012674384
206009_at	ITGA9	integrin, alpha 9	=Hyperlink("http://www.ncbi.nlm.nih.gov/UniGene/clust.cgi?ORG=Hs&CID=113157","113157")	0.373916648920025	2.27566403288221	14.3162720669991	2.09572968237791e-08	3.99247457784015e-06	9.95383168863934
216295_s_at	CLTA	clathrin, light chain (Lca)	=Hyperlink("http://www.ncbi.nlm.nih.gov/UniGene/clust.cgi?ORG=Hs&CID=522114","522114")	0.372849186783897	13.5541158972113	8.05042577702813	6.56590068688801e-06	0.000273620899432623	3.98679313081423
214775_at	N4BP3	Nedd4 binding protein 3	=Hyperlink("http://www.ncbi.nlm.nih.gov/UniGene/clust.cgi?ORG=Hs&CID=101761","101761")	0.366662598991766	2.91938654221474	9.94370297691865	8.5033813003643e-07	6.1680152205073e-05	6.13101585061301
206130_s_at	ASGR2	asialoglycoprotein receptor 2	=Hyperlink("http://www.ncbi.nlm.nih.gov/UniGene/clust.cgi?ORG=Hs&CID=654440","654440")	0.366025709274685	2.3310308198073	10.8018575278606	3.72799865259587e-07	3.46058278999456e-05	6.99098217182874
226618_at	UBE2QL1	ubiquitin-conjugating enzyme E2Q family-	=Hyperlink("http://www.ncbi.nlm.nih.gov/UniGene/clust.cgi?ORG=Hs&CID=126856","126856")	0.35802317250446	2.14398844252983	19.2265460383992	9.474598460532e-10	3.92442174870900e-07	13.0316348296632
1553594_a_at	NA	NA	=Hyperlink("http://www.ncbi.nlm.nih.gov/UniGene/clust.cgi?ORG=Hs&CID=NA","NA")	0.354284044808931	2.63823727734232	27.7203907800826	1.90194813749254e-11	2.31086698705344e-08	16.6380664913285
238257_at	MLLT10	myeloid/lymphoid or mixed-lineage leukem	=Hyperlink("http://www.ncbi.nlm.nih.gov/UniGene/clust.cgi?ORG=Hs&CID=30385","30385")	0.330861619933343	2.89621794951169	6.81092985101389	3.06544555621471e-05	0.000868410548114194	2.36454275958672
216515_x_at	PTMA	prothymosin, alpha	=Hyperlink("http://www.ncbi.nlm.nih.gov/UniGene/clust.cgi?ORG=Hs&CID=459927,708083","459927,708083")	0.310109410582349	12.3238873662695	6.70282304979912	3.53734438617221e-05	0.00096221046922371	2.2137683326724
231937_at	NA	NA	=Hyperlink("http://www.ncbi.nlm.nih.gov/UniGene/clust.cgi?ORG=Hs&CID=NA","NA")	0.3096074375381	2.58492097415659	9.37936384801243	1.51069550908411e-06	9.47374264987808e-05	5.52965848752375
1565741_at	NA	NA	=Hyperlink("http://www.ncbi.nlm.nih.gov/UniGene/clust.cgi?ORG=Hs&CID=NA","NA")	0.304308307287699	2.63795924027615	12.0063824888717	1.28052201104126e-07	1.55929935308866e-05	8.09904736466048
237363_at	C9orf68	chromosome 9 open reading frame 68	=Hyperlink("http://www.ncbi.nlm.nih.gov/UniGene/clust.cgi?ORG=Hs&CID=179615","179615")	0.298633426021015	2.89061852415796	6.85483360517962	2.89350086664482e-05	0.000830457532198454	2.42533196331054
1560767_at	HCG22	HLA complex group 22	=Hyperlink("http://www.ncbi.nlm.nih.gov/UniGene/clust.cgi?ORG=Hs&CID=711596","711596")	0.291353327812879	2.42886934338567	13.7898087355785	3.08990095442753e-08	5.26293877518148e-06	9.55873842970245
240211_at	LOC100130468	hypothetical protein LOC100130468	=Hyperlink("http://www.ncbi.nlm.nih.gov/UniGene/clust.cgi?ORG=Hs&CID=662509","662509")	0.279337848238915	2.71304511992850	8.17304794164318	5.69105541414173e-06	0.000245136860583521	4.13719575437266
232119_at	SYNPO2	synaptopodin 2	=Hyperlink("http://www.ncbi.nlm.nih.gov/UniGene/clust.cgi?ORG=Hs&CID=655519","655519")	0.27643148254023	3.10898200623747	7.3774778962904	1.48222567615462e-05	0.000505078793026197	3.1297667232338
215861_at	NA	NA	=Hyperlink("http://www.ncbi.nlm.nih.gov/UniGene/clust.cgi?ORG=Hs&CID=NA","NA")	0.275113945569565	3.26460032929928	7.82963111770946	8.5288581805555e-06	0.00033308237215848	3.71157962960859
239428_at	RAB1A	RAB1A, member RAS oncogene family	=Hyperlink("http://www.ncbi.nlm.nih.gov/UniGene/clust.cgi?ORG=Hs&CID=310645","310645")	0.271867058302301	2.67710636559272	13.7320459082603	3.22698022830445e-08	5.43055482672842e-06	9.51446183027575
241068_at	NA	NA	=Hyperlink("http://www.ncbi.nlm.nih.gov/UniGene/clust.cgi?ORG=Hs&CID=NA","NA")	0.268589340948694	2.95799778619975	8.50558169398488	3.89239296432352e-06	0.000188333261349016	4.53653131272335
210289_at	NAT8	N-acetyltransferase 8 (GCN5-related, put	=Hyperlink("http://www.ncbi.nlm.nih.gov/UniGene/clust.cgi?ORG=Hs&CID=14637","14637")	0.265886700359424	2.77414869955650	10.0948354517059	7.32338498385129e-07	5.59226360324119e-05	6.28708689969888
207184_at	SLC6A13	solute carrier family 6 (neurotransmitte	=Hyperlink("http://www.ncbi.nlm.nih.gov/UniGene/clust.cgi?ORG=Hs&CID=504398","504398")	0.264062564263555	2.24452397950092	10.2664190905967	6.19462016667903e-07	4.98074790607611e-05	6.46182747694211
1567065_at	OR1Q1	olfactory receptor, family 1, subfamily	=Hyperlink("http://www.ncbi.nlm.nih.gov/UniGene/clust.cgi?ORG=Hs&CID=684864","684864")	0.254774352567530	2.09202216480576	18.5564878399661	1.37944072148663e-09	5.02806142981878e-07	12.6665024317899
228862_at	TSNARE1	t-SNARE domain containing 1	=Hyperlink("http://www.ncbi.nlm.nih.gov/UniGene/clust.cgi?ORG=Hs&CID=370931","370931")	0.242687957045895	2.55290088478775	7.16150637209664	1.94631304630976e-05	0.000618330423050471	2.84292339866815
241123_at	NA	NA	=Hyperlink("http://www.ncbi.nlm.nih.gov/UniGene/clust.cgi?ORG=Hs&CID=NA","NA")	0.239150655569311	2.55700488070968	8.35667355003455	4.60766935957804e-06	0.000211879160836778	4.35923154325419
1558630_at	NA	NA	=Hyperlink("http://www.ncbi.nlm.nih.gov/UniGene/clust.cgi?ORG=Hs&CID=NA","NA")	0.235738622571585	2.05268580414217	11.5837434348349	1.84277619102995e-07	2.01105365757610e-05	7.72251649587899
211176_s_at	PAX4	paired box 4	=Hyperlink("http://www.ncbi.nlm.nih.gov/UniGene/clust.cgi?ORG=Hs&CID=129706","129706")	0.224572400757540	2.15948542228303	7.01506881389746	2.34863346841618e-05	0.000711077800556807	2.64504557197828
205937_at	CGREF1	cell growth regulator with EF-hand domai	=Hyperlink("http://www.ncbi.nlm.nih.gov/UniGene/clust.cgi?ORG=Hs&CID=159525","159525")	0.222932934508635	2.49031824782961	10.5615864943042	4.66962500676846e-07	4.05256741658834e-05	6.75649248358712
1569879_a_at	MEGF11	multiple EGF-like-domains 11	=Hyperlink("http://www.ncbi.nlm.nih.gov/UniGene/clust.cgi?ORG=Hs&CID=712886","712886")	0.210265699935795	2.34669588970748	7.01501387450864	2.34880019717530e-05	0.000711077800556807	2.64497081365746
209828_s_at	IL16	interleukin 16 (lymphocyte chemoattracta	=Hyperlink("http://www.ncbi.nlm.nih.gov/UniGene/clust.cgi?ORG=Hs&CID=459095","459095")	0.207148702761725	2.49648554995364	7.3324339851991	1.56815148150761e-05	0.000526650382379783	3.07042730976018
234674_at	NA	NA	=Hyperlink("http://www.ncbi.nlm.nih.gov/UniGene/clust.cgi?ORG=Hs&CID=NA","NA")	0.204833173746355	2.03352863581572	14.7354898042441	1.55255633317274e-08	3.12080946750808e-06	10.2579481193432
221406_s_at	NA	NA	=Hyperlink("http://www.ncbi.nlm.nih.gov/UniGene/clust.cgi?ORG=Hs&CID=NA","NA")	0.18742616338263	2.54152745544574	10.0018525096714	8.02663403637844e-07	5.93048940458096e-05	6.19130755175641
AFFX-PheX-3_at	NA	NA	=Hyperlink("http://www.ncbi.nlm.nih.gov/UniGene/clust.cgi?ORG=Hs&CID=NA","NA")	0.186821968498406	2.68685611051171	9.14335023283758	1.93704925076976e-06	0.000114125180803703	5.26910077500331
229915_at	FAM26F	family with sequence similarity 26, memb	=Hyperlink("http://www.ncbi.nlm.nih.gov/UniGene/clust.cgi?ORG=Hs&CID=381220","381220")	0.181030793390855	2.95447321525965	6.86329686625128	2.86156118589054e-05	0.000824319588190545	2.43702096247876
203107_x_at	RPS2	ribosomal protein S2	=Hyperlink("http://www.ncbi.nlm.nih.gov/UniGene/clust.cgi?ORG=Hs&CID=356366,381079,498569,506997","356366,381079,498569,506997")	0.173568795485499	14.8284084770381	7.2732179530269	1.68935418016926e-05	0.00055877567018227	2.99202999206407
227381_at	CERCAM	cerebral endothelial cell adhesion molec	=Hyperlink("http://www.ncbi.nlm.nih.gov/UniGene/clust.cgi?ORG=Hs&CID=495230","495230")	0.171243405419540	1.90570488301962	9.8832889271899	9.03135646588569e-07	6.45476359179477e-05	6.06805261355468
207185_at	SLC10A1	solute carrier family 10 (sodium/bile ac	=Hyperlink("http://www.ncbi.nlm.nih.gov/UniGene/clust.cgi?ORG=Hs&CID=952","952")	0.163618603314125	2.43845420489729	8.78087032040867	2.86621096034903e-06	0.000149532523146072	4.85797313076934
237027_at	NA	NA	=Hyperlink("http://www.ncbi.nlm.nih.gov/UniGene/clust.cgi?ORG=Hs&CID=NA","NA")	0.16084214135453	2.47552379022139	7.16322251129386	1.94206204118879e-05	0.000617338616872076	2.84522603570082
207664_at	ADAM2	ADAM metallopeptidase domain 2	=Hyperlink("http://www.ncbi.nlm.nih.gov/UniGene/clust.cgi?ORG=Hs&CID=177959","177959")	0.138125114635375	2.43685068821378	7.35215901014007	1.52988229518034e-05	0.000517578762934849	3.09644372577106
1565628_at	NA	NA	=Hyperlink("http://www.ncbi.nlm.nih.gov/UniGene/clust.cgi?ORG=Hs&CID=NA","NA")	-0.113508587315355	2.37319874473948	-7.12538149505644	2.03815744099731e-05	0.00063750719729135	2.79436514792307
1555638_a_at	SAMSN1	SAM domain, SH3 domain and nuclear local	=Hyperlink("http://www.ncbi.nlm.nih.gov/UniGene/clust.cgi?ORG=Hs&CID=473341,719474","473341,719474")	-0.135114296308400	2.55370727933897	-7.1846957122609	1.88970660200046e-05	0.000605270699849883	2.87400597003246
1560797_s_at	NA	NA	=Hyperlink("http://www.ncbi.nlm.nih.gov/UniGene/clust.cgi?ORG=Hs&CID=NA","NA")	-0.137974422967200	2.39903436482576	-7.01576863277385	2.34651078633244e-05	0.000711077800556807	2.64599781046167
227733_at	TMEM63C	transmembrane protein 63C	=Hyperlink("http://www.ncbi.nlm.nih.gov/UniGene/clust.cgi?ORG=Hs&CID=22452","22452")	-0.164085702993251	2.45889509569619	-9.35764252139769	1.54533442948337e-06	9.63411173683047e-05	5.5059073615355
213770_at	KSR1	kinase suppressor of ras 1	=Hyperlink("http://www.ncbi.nlm.nih.gov/UniGene/clust.cgi?ORG=Hs&CID=133534","133534")	-0.199537297522195	2.13375151562129	-12.0382902075237	1.24637672372568e-07	1.53136286224049e-05	8.12696338228481
232799_at	NA	NA	=Hyperlink("http://www.ncbi.nlm.nih.gov/UniGene/clust.cgi?ORG=Hs&CID=NA","NA")	-0.201211256917081	2.55584757809188	-8.70629796645068	3.111656934587e-06	0.000159297605710247	4.77169828561516
1562942_at	NA	NA	=Hyperlink("http://www.ncbi.nlm.nih.gov/UniGene/clust.cgi?ORG=Hs&CID=NA","NA")	-0.21299681517368	2.25252076310588	-9.53840188061863	1.28127010832325e-06	8.32977921195883e-05	5.7021676427398
232488_at	AGXT2L2	alanine-glyoxylate aminotransferase 2-li	=Hyperlink("http://www.ncbi.nlm.nih.gov/UniGene/clust.cgi?ORG=Hs&CID=248746","248746")	-0.214176237735085	2.47093249471625	-8.10736317924775	6.14288140989291e-06	0.000259879630336991	4.05684430381988
1554065_at	FAM125B	family with sequence similarity 125, mem	=Hyperlink("http://www.ncbi.nlm.nih.gov/UniGene/clust.cgi?ORG=Hs&CID=162659","162659")	-0.216678696992156	2.7704350035292	-9.00856318193496	2.23764006090826e-06	0.000126649037608860	5.11779872548442
205736_at	PGAM2	phosphoglycerate mutase 2 (muscle)	=Hyperlink("http://www.ncbi.nlm.nih.gov/UniGene/clust.cgi?ORG=Hs&CID=632642","632642")	-0.22058294936153	2.1614874285266	-12.5440277999318	8.18745920913086e-08	1.10804290163176e-05	8.5602309547498
235832_at	NKX6-2	NK6 homeobox 2	=Hyperlink("http://www.ncbi.nlm.nih.gov/UniGene/clust.cgi?ORG=Hs&CID=134013","134013")	-0.221059848450049	1.96576745046139	-11.4562655024585	2.06126333470731e-07	2.18834121990529e-05	7.60641560295113
1562214_at	LOC151171	hypothetical protein LOC151171	=Hyperlink("http://www.ncbi.nlm.nih.gov/UniGene/clust.cgi?ORG=Hs&CID=652076","652076")	-0.228397732631810	2.50775365280682	-6.95834386995419	2.52774268631442e-05	0.000751518930800658	2.56764849908551
208687_x_at	HSPA8	heat shock 70kDa protein 8	=Hyperlink("http://www.ncbi.nlm.nih.gov/UniGene/clust.cgi?ORG=Hs&CID=180414","180414")	-0.233994507409497	15.1172114226145	-7.67906390484375	1.02257773511915e-05	0.000379047035034843	3.52059433338600
239174_at	NA	NA	=Hyperlink("http://www.ncbi.nlm.nih.gov/UniGene/clust.cgi?ORG=Hs&CID=NA","NA")	-0.239028574371145	2.40856784056048	-11.0628195562447	2.93294705482774e-07	2.87312874643623e-05	7.24038813817014
1564359_a_at	LOC339260	hypothetical protein LOC339260	=Hyperlink("http://www.ncbi.nlm.nih.gov/UniGene/clust.cgi?ORG=Hs&CID=661076","661076")	-0.251108883630840	2.89258918055911	-9.40505598565808	1.47080477087641e-06	9.32903142084313e-05	5.55769221714809
202042_at	HARS	histidyl-tRNA synthetase	=Hyperlink("http://www.ncbi.nlm.nih.gov/UniGene/clust.cgi?ORG=Hs&CID=528050","528050")	-0.265137835680902	10.4760185393107	-6.78595138477159	3.16813780415447e-05	0.000889220395122939	2.32984373849525
228109_at	RASGRF2	Ras protein-specific guanine nucleotide-	=Hyperlink("http://www.ncbi.nlm.nih.gov/UniGene/clust.cgi?ORG=Hs&CID=162129","162129")	-0.28250317230524	2.14696104300178	-7.78279972282931	9.02161138865517e-06	0.000346144984333138	3.65246737009926
215368_at	NEB	nebulin	=Hyperlink("http://www.ncbi.nlm.nih.gov/UniGene/clust.cgi?ORG=Hs&CID=588655","588655")	-0.302361624665081	3.00662386072454	-6.91246513887673	2.68333276185225e-05	0.000782923600528202	2.50474312542903
201121_s_at	PGRMC1	progesterone receptor membrane component	=Hyperlink("http://www.ncbi.nlm.nih.gov/UniGene/clust.cgi?ORG=Hs&CID=90061","90061")	-0.313961169626751	12.5974634874182	-7.3946838029622	1.45075232488687e-05	0.000496991750395927	3.1523662210679
228976_at	ICOSLG	inducible T-cell co-stimulator ligand	=Hyperlink("http://www.ncbi.nlm.nih.gov/UniGene/clust.cgi?ORG=Hs&CID=14155","14155")	-0.315763778549015	2.59749560890925	-11.2272500340816	2.52774462308135e-07	2.57392513719855e-05	7.39479520559263
218339_at	MRPL22	mitochondrial ribosomal protein L22	=Hyperlink("http://www.ncbi.nlm.nih.gov/UniGene/clust.cgi?ORG=Hs&CID=483924","483924")	-0.318753813481301	10.3407210821353	-6.83054417386217	2.98731043360732e-05	0.000849356203627041	2.39173224879027
200971_s_at	SERP1	stress-associated endoplasmic reticulum	=Hyperlink("http://www.ncbi.nlm.nih.gov/UniGene/clust.cgi?ORG=Hs&CID=518326","518326")	-0.318986683421251	12.1055626158230	-7.22130514962991	1.80391154472654e-05	0.000587076569690022	2.92293696663781
204038_s_at	LPAR1	lysophosphatidic acid receptor 1	=Hyperlink("http://www.ncbi.nlm.nih.gov/UniGene/clust.cgi?ORG=Hs&CID=126667","126667")	-0.326414022593456	2.32801483742692	-10.0150003874452	7.92290128609637e-07	5.88256175374691e-05	6.2048976789959
1563063_at	NA	NA	=Hyperlink("http://www.ncbi.nlm.nih.gov/UniGene/clust.cgi?ORG=Hs&CID=NA","NA")	-0.328662364426529	2.51546598987344	-7.77883113050037	9.0647560086647e-06	0.000347271176167076	3.64744606336314
202591_s_at	SSBP1	single-stranded DNA binding protein 1	=Hyperlink("http://www.ncbi.nlm.nih.gov/UniGene/clust.cgi?ORG=Hs&CID=490394","490394")	-0.333308437560449	14.1112273752406	-6.91300999660753	2.68142577677584e-05	0.000782923600528202	2.5054918093427
200633_at	UBB	ubiquitin B	=Hyperlink("http://www.ncbi.nlm.nih.gov/UniGene/clust.cgi?ORG=Hs&CID=356190,719097","356190,719097")	-0.341311816484644	15.1100440273675	-6.75894283898936	3.28334298212073e-05	0.000912242840766091	2.29223148447689
218597_s_at	CISD1	CDGSH iron sulfur domain 1	=Hyperlink("http://www.ncbi.nlm.nih.gov/UniGene/clust.cgi?ORG=Hs&CID=370102","370102")	-0.3428068580846	11.0111240631543	-7.18107382638995	1.89842996782175e-05	0.000606643240740234	2.86915578641456
235353_at	SEL1L3	sel-1 suppressor of lin-12-like 3 (C. el	=Hyperlink("http://www.ncbi.nlm.nih.gov/UniGene/clust.cgi?ORG=Hs&CID=479384","479384")	-0.346053955451821	2.27422369689656	-6.99119904528138	2.42228394745515e-05	0.000729349985804788	2.61252804906694
222984_at	PAIP2	poly(A) binding protein interacting prot	=Hyperlink("http://www.ncbi.nlm.nih.gov/UniGene/clust.cgi?ORG=Hs&CID=396644","396644")	-0.347039047865549	11.0519264264176	-6.9553062322684	2.53773895811812e-05	0.000753262093024475	2.56349203297868
212522_at	PDE8A	phosphodiesterase 8A	=Hyperlink("http://www.ncbi.nlm.nih.gov/UniGene/clust.cgi?ORG=Hs&CID=9333","9333")	-0.35790046486594	9.28128105806333	-6.89320338807454	2.75169249445678e-05	0.000799834062383968	2.47825070622411
204332_s_at	AGA	aspartylglucosaminidase	=Hyperlink("http://www.ncbi.nlm.nih.gov/UniGene/clust.cgi?ORG=Hs&CID=207776","207776")	-0.358358573810255	8.7494943654463	-6.82483356700141	3.00983617321755e-05	0.000853984394243224	2.38382142129134
203230_at	DVL1	dishevelled, dsh homolog 1 (Drosophila)	=Hyperlink("http://www.ncbi.nlm.nih.gov/UniGene/clust.cgi?ORG=Hs&CID=74375","74375")	-0.358945850601526	8.71300371808353	-6.99725282900375	2.40337312043718e-05	0.000725189985429928	2.62078206319087
241729_at	DOK6	docking protein 6	=Hyperlink("http://www.ncbi.nlm.nih.gov/UniGene/clust.cgi?ORG=Hs&CID=278285","278285")	-0.361574693529855	2.29756571271054	-7.36678016545787	1.50216385055630e-05	0.000510446292909667	3.11569688641316
207438_s_at	SNUPN	snurportin 1	=Hyperlink("http://www.ncbi.nlm.nih.gov/UniGene/clust.cgi?ORG=Hs&CID=21577","21577")	-0.377936886261264	8.98293196210055	-8.90479734080732	2.50336090322271e-06	0.000136461871768397	5.00005573229141
200703_at	DYNLL1	dynein, light chain, LC8-type 1	=Hyperlink("http://www.ncbi.nlm.nih.gov/UniGene/clust.cgi?ORG=Hs&CID=5120","5120")	-0.378560302044598	13.8597672890015	-8.19084375789336	5.57490845520541e-06	0.000241336595240187	4.15888050484257
1554681_a_at	MGC50722	hypothetical MGC50722	=Hyperlink("http://www.ncbi.nlm.nih.gov/UniGene/clust.cgi?ORG=Hs&CID=530383","530383")	-0.38386833662155	2.38448281402521	-10.1898327853317	6.67326092850728e-07	5.2197502327058e-05	6.38415050865837
1554305_at	MGC20647	hypothetical protein MGC20647	=Hyperlink("http://www.ncbi.nlm.nih.gov/UniGene/clust.cgi?ORG=Hs&CID=658999","658999")	-0.387258365548144	2.38902092137592	-11.6611444030379	1.72247053562108e-07	1.89108587419845e-05	7.79242918421356
201771_at	SCAMP3	secretory carrier membrane protein 3	=Hyperlink("http://www.ncbi.nlm.nih.gov/UniGene/clust.cgi?ORG=Hs&CID=200600","200600")	-0.39435040163745	9.79701301456616	-6.94214600917945	2.58153952643801e-05	0.000762537404689348	2.54547068827077
225881_at	SLC35B4	solute carrier family 35, member B4	=Hyperlink("http://www.ncbi.nlm.nih.gov/UniGene/clust.cgi?ORG=Hs&CID=490181","490181")	-0.410762892105426	9.49676361571466	-8.70693213011729	3.10947639357649e-06	0.000159297605710247	4.77243445124171
202252_at	RAB13	RAB13, member RAS oncogene family	=Hyperlink("http://www.ncbi.nlm.nih.gov/UniGene/clust.cgi?ORG=Hs&CID=151536","151536")	-0.411589641891997	12.8839685386791	-7.18189189135803	1.89645586959767e-05	0.000606366810937149	2.87025142986672
203654_s_at	COIL	coilin	=Hyperlink("http://www.ncbi.nlm.nih.gov/UniGene/clust.cgi?ORG=Hs&CID=532795","532795")	-0.427337296546101	9.23888325757038	-7.39665070409626	1.44720047674299e-05	0.000496302977599748	3.1549473390638
222976_s_at	TPM3	tropomyosin 3	=Hyperlink("http://www.ncbi.nlm.nih.gov/UniGene/clust.cgi?ORG=Hs&CID=535581,644306,654421","535581,644306,654421")	-0.42865709290165	13.4575159336568	-8.11099559572936	6.11691004762062e-06	0.000259574316505069	4.06130068913982
1566984_at	NA	NA	=Hyperlink("http://www.ncbi.nlm.nih.gov/UniGene/clust.cgi?ORG=Hs&CID=NA","NA")	-0.434792323340005	2.36949742317691	-11.7538855170191	1.58942676907306e-07	1.78077681555470e-05	7.8756275176141
202060_at	CTR9	Ctr9, Paf1/RNA polymerase II complex com	=Hyperlink("http://www.ncbi.nlm.nih.gov/UniGene/clust.cgi?ORG=Hs&CID=173288","173288")	-0.435345122896399	10.4455007386153	-6.70375345321677	3.53296559318161e-05	0.000961497729254377	2.215072588849
220267_at	KRT24	keratin 24	=Hyperlink("http://www.ncbi.nlm.nih.gov/UniGene/clust.cgi?ORG=Hs&CID=87383","87383")	-0.436504343902234	3.19924385139271	-8.32637695190227	4.76988741897563e-06	0.000215888737278554	4.32285815700844
200741_s_at	RPS27	ribosomal protein S27	=Hyperlink("http://www.ncbi.nlm.nih.gov/UniGene/clust.cgi?ORG=Hs&CID=546291,654475","546291,654475")	-0.443957822967453	15.3533718655425	-11.795393354777	1.53353103552095e-07	1.7620097512141e-05	7.91266467216067
200017_at	RPS27A	ribosomal protein S27a	=Hyperlink("http://www.ncbi.nlm.nih.gov/UniGene/clust.cgi?ORG=Hs&CID=311640,546292","311640,546292")	-0.450275850904498	14.6901165203545	-8.86135581050814	2.62456414689670e-06	0.000141010814999738	4.95043233238537
203316_s_at	SNRPE	small nuclear ribonucleoprotein polypept	=Hyperlink("http://www.ncbi.nlm.nih.gov/UniGene/clust.cgi?ORG=Hs&CID=334612,654418","334612,654418")	-0.4525863465652	13.1521630152257	-6.91647587411551	2.66932931995277e-05	0.000781650423438014	2.51025332798291
212537_x_at	RPL17	ribosomal protein L17	=Hyperlink("http://www.ncbi.nlm.nih.gov/UniGene/clust.cgi?ORG=Hs&CID=293653,374588,485081","293653,374588,485081")	-0.457063902424352	14.7038895219205	-7.13710126611713	2.00786074633348e-05	0.000631644340079303	2.81013693529767
202529_at	PRPSAP1	phosphoribosyl pyrophosphate synthetase-	=Hyperlink("http://www.ncbi.nlm.nih.gov/UniGene/clust.cgi?ORG=Hs&CID=77498","77498")	-0.457064615361755	9.47438086655626	-9.42300984305196	1.44360575023897e-06	9.17780748771112e-05	5.57724437929313
212896_at	SKIV2L2	superkiller viralicidic activity 2-like	=Hyperlink("http://www.ncbi.nlm.nih.gov/UniGene/clust.cgi?ORG=Hs&CID=274531","274531")	-0.463873850635649	10.6010291471636	-7.41804385697088	1.40916699329907e-05	0.000485927653098919	3.18298992087596
204017_at	KDELR3	KDEL (Lys-Asp-Glu-Leu) endoplasmic retic	=Hyperlink("http://www.ncbi.nlm.nih.gov/UniGene/clust.cgi?ORG=Hs&CID=720434","720434")	-0.470547036193302	10.9310809592601	-6.78183556491775	3.18541015849989e-05	0.000892224899672036	2.32411827951826
232520_s_at	NSFL1C	NSFL1 (p97) cofactor (p47)	=Hyperlink("http://www.ncbi.nlm.nih.gov/UniGene/clust.cgi?ORG=Hs&CID=12865","12865")	-0.474476141743123	9.1564975229528	-7.84622921140608	8.36124096312263e-06	0.000327973170201563	3.73246779835586
200844_s_at	PRDX6	peroxiredoxin 6	=Hyperlink("http://www.ncbi.nlm.nih.gov/UniGene/clust.cgi?ORG=Hs&CID=120","120")	-0.477311573872399	12.5773150356372	-6.84245955089747	2.94089004090361e-05	0.000840089670775365	2.40822459004991
213738_s_at	ATP5A1	ATP synthase, H+ transporting, mitochond	=Hyperlink("http://www.ncbi.nlm.nih.gov/UniGene/clust.cgi?ORG=Hs&CID=298280","298280")	-0.477833741302652	13.7202658879659	-8.09566571246706	6.22732812753679e-06	0.000262715405380458	4.04248312333031
216526_x_at	HLA-C	major histocompatibility complex, class	=Hyperlink("http://www.ncbi.nlm.nih.gov/UniGene/clust.cgi?ORG=Hs&CID=654404,656020","654404,656020")	-0.478026086481403	11.4484157496501	-6.726277697954	3.42871304510326e-05	0.000942508223936757	2.24661221006683
208812_x_at	HLA-C	major histocompatibility complex, class	=Hyperlink("http://www.ncbi.nlm.nih.gov/UniGene/clust.cgi?ORG=Hs&CID=654404,656020","654404,656020")	-0.478128166374001	11.7377187384580	-11.1181535779769	2.78922853326585e-07	2.77274672829655e-05	7.29258253425409
224919_at	MRPS6	mitochondrial ribosomal protein S6	=Hyperlink("http://www.ncbi.nlm.nih.gov/UniGene/clust.cgi?ORG=Hs&CID=302742","302742")	-0.482231586010551	12.1163089486502	-7.05441741133526	2.23242139155818e-05	0.000687076311891574	2.69848832801948
204247_s_at	CDK5	cyclin-dependent kinase 5	=Hyperlink("http://www.ncbi.nlm.nih.gov/UniGene/clust.cgi?ORG=Hs&CID=647078","647078")	-0.487184965236631	9.70957226063613	-6.83829023206677	2.95704439549810e-05	0.00084299663197937	2.40245587434256
208639_x_at	PDIA6	protein disulfide isomerase family A, me	=Hyperlink("http://www.ncbi.nlm.nih.gov/UniGene/clust.cgi?ORG=Hs&CID=212102","212102")	-0.487306877287599	11.7832120753519	-7.06157929391318	2.21194187537948e-05	0.000681724475966026	2.70819394103588
230484_at	CHDH	choline dehydrogenase	=Hyperlink("http://www.ncbi.nlm.nih.gov/UniGene/clust.cgi?ORG=Hs&CID=126688","126688")	-0.488835534657605	2.31074685104705	-8.76650146451812	2.91182675727694e-06	0.000151334722389845	4.84139510687299
200620_at	TMEM59	transmembrane protein 59	=Hyperlink("http://www.ncbi.nlm.nih.gov/UniGene/clust.cgi?ORG=Hs&CID=523262","523262")	-0.491886947972601	11.5093343083480	-6.91241988193016	2.68349122522149e-05	0.000782923600528202	2.50468093653095
203515_s_at	PMVK	phosphomevalonate kinase	=Hyperlink("http://www.ncbi.nlm.nih.gov/UniGene/clust.cgi?ORG=Hs&CID=30954","30954")	-0.492807911373815	8.86317230339127	-6.84123283568348	2.94563319112988e-05	0.00084100519438656	2.40652753153897
202441_at	ERLIN1	ER lipid raft associated 1	=Hyperlink("http://www.ncbi.nlm.nih.gov/UniGene/clust.cgi?ORG=Hs&CID=150087","150087")	-0.493744133317001	10.8138857785785	-7.47008433343949	1.32106371164277e-05	0.000462414586645764	3.25096811442190
202484_s_at	MBD2	methyl-CpG binding domain protein 2	=Hyperlink("http://www.ncbi.nlm.nih.gov/UniGene/clust.cgi?ORG=Hs&CID=25674","25674")	-0.495150773062697	10.9219926427291	-8.21605486392956	5.41471964157074e-06	0.000235708436626497	4.18953949312721
211956_s_at	EIF1	eukaryotic translation initiation factor	=Hyperlink("http://www.ncbi.nlm.nih.gov/UniGene/clust.cgi?ORG=Hs&CID=150580","150580")	-0.497984998068697	14.9195872473144	-7.26922181435949	1.69788856901978e-05	0.000560388412334776	2.98672348492114
220525_s_at	AUP1	ancient ubiquitous protein 1	=Hyperlink("http://www.ncbi.nlm.nih.gov/UniGene/clust.cgi?ORG=Hs&CID=411480","411480")	-0.500942357981097	10.8845044304204	-11.8550365173918	1.45691541610320e-07	1.71704802179095e-05	7.96566944408695
203755_at	BUB1B	budding uninhibited by benzimidazoles 1	=Hyperlink("http://www.ncbi.nlm.nih.gov/UniGene/clust.cgi?ORG=Hs&CID=513645","513645")	-0.503329627002977	10.2422801754304	-7.25786041400164	1.72240686833334e-05	0.000566281392219636	2.97162554510674
218042_at	COPS4	COP9 constitutive photomorphogenic homol	=Hyperlink("http://www.ncbi.nlm.nih.gov/UniGene/clust.cgi?ORG=Hs&CID=190384","190384")	-0.509583956708299	10.4526010738795	-8.25039908109327	5.20443818745429e-06	0.000229108420208586	4.23118948942343
210835_s_at	CTBP2	C-terminal binding protein 2	=Hyperlink("http://www.ncbi.nlm.nih.gov/UniGene/clust.cgi?ORG=Hs&CID=501345","501345")	-0.511056666273952	10.6333229796329	-7.23143339498373	1.78092204659033e-05	0.000581324853118365	2.93644393513173
222047_s_at	SRRT	serrate RNA effector molecule homolog (A	=Hyperlink("http://www.ncbi.nlm.nih.gov/UniGene/clust.cgi?ORG=Hs&CID=111801","111801")	-0.511912938341846	11.2450237133654	-8.03032680239517	6.72264087730845e-06	0.000278454840883969	3.96197568589967
208777_s_at	PSMD11	proteasome (prosome, macropain) 26S subu	=Hyperlink("http://www.ncbi.nlm.nih.gov/UniGene/clust.cgi?ORG=Hs&CID=655396","655396")	-0.5148128970039	11.4744580175492	-9.75452946551611	1.02789372473079e-06	7.12295176168008e-05	5.93274766872045
212270_x_at	RPL17	ribosomal protein L17	=Hyperlink("http://www.ncbi.nlm.nih.gov/UniGene/clust.cgi?ORG=Hs&CID=293653,374588,485081","293653,374588,485081")	-0.516018160757099	14.6771639403909	-6.978670492796	2.46193009443768e-05	0.000738096033704867	2.59543087787266
228521_s_at	RAB4B	RAB4B, member RAS oncogene family	=Hyperlink("http://www.ncbi.nlm.nih.gov/UniGene/clust.cgi?ORG=Hs&CID=631539","631539")	-0.519836952348763	7.5893182543909	-6.83824151207425	2.9572337268156e-05	0.00084299663197937	2.40238845125683
226001_at	KLHL5	kelch-like 5 (Drosophila)	=Hyperlink("http://www.ncbi.nlm.nih.gov/UniGene/clust.cgi?ORG=Hs&CID=272251,633187,633326","272251,633187,633326")	-0.5203113630921	10.3242110742655	-6.66594450710964	3.71568091522099e-05	0.00099666890868407	2.16197808863437
200782_at	ANXA5	annexin A5	=Hyperlink("http://www.ncbi.nlm.nih.gov/UniGene/clust.cgi?ORG=Hs&CID=480653","480653")	-0.5234470522687	12.4683316219950	-10.1630420124327	6.85003231923919e-07	5.3199647308864e-05	6.35685735323301
224413_s_at	TM2D2	TM2 domain containing 2	=Hyperlink("http://www.ncbi.nlm.nih.gov/UniGene/clust.cgi?ORG=Hs&CID=7471","7471")	-0.524112450176348	10.3286817695922	-7.79786945019109	8.85978425337695e-06	0.000342096542410582	3.67151740489286
200668_s_at	UBE2D3	ubiquitin-conjugating enzyme E2D 3 (UBC4	=Hyperlink("http://www.ncbi.nlm.nih.gov/UniGene/clust.cgi?ORG=Hs&CID=518773","518773")	-0.525410783135051	12.4251382686215	-7.90489637496925	7.7966476348799e-06	0.000310927577999313	3.80603752975183
230988_at	NA	NA	=Hyperlink("http://www.ncbi.nlm.nih.gov/UniGene/clust.cgi?ORG=Hs&CID=NA","NA")	-0.52887284709395	2.20136134630270	-14.1859283905736	2.30436449536619e-08	4.28541254367845e-06	9.85740786833804
222503_s_at	WDR41	WD repeat domain 41	=Hyperlink("http://www.ncbi.nlm.nih.gov/UniGene/clust.cgi?ORG=Hs&CID=482573","482573")	-0.529234261259921	9.85494376240631	-9.09757584356325	2.03392457463875e-06	0.000118649461025705	5.21792396424151
223017_at	TXNDC12	thioredoxin domain containing 12 (endopl	=Hyperlink("http://www.ncbi.nlm.nih.gov/UniGene/clust.cgi?ORG=Hs&CID=476033","476033")	-0.530544718027953	11.3377302674296	-8.93751383622915	2.41607624346241e-06	0.000133367499532486	5.03729878318609
225766_s_at	TNPO1	transportin 1	=Hyperlink("http://www.ncbi.nlm.nih.gov/UniGene/clust.cgi?ORG=Hs&CID=482497","482497")	-0.534430884825523	9.44346011177664	-7.43364272776963	1.38211312454553e-05	0.000479486263226692	3.20340132539802
209827_s_at	IL16	interleukin 16 (lymphocyte chemoattracta	=Hyperlink("http://www.ncbi.nlm.nih.gov/UniGene/clust.cgi?ORG=Hs&CID=459095","459095")	-0.534743379504824	2.79413672942546	-8.1263076054549	6.00872520415289e-06	0.000255779104675106	4.08006941838012
218194_at	REXO2	REX2, RNA exonuclease 2 homolog (S. cere	=Hyperlink("http://www.ncbi.nlm.nih.gov/UniGene/clust.cgi?ORG=Hs&CID=677190,714231","677190,714231")	-0.538668612402855	11.7395921598666	-9.0807431588759	2.07085519215742e-06	0.000119813764689108	5.19905148564646
206866_at	CDH4	cadherin 4, type 1, R-cadherin (retinal)	=Hyperlink("http://www.ncbi.nlm.nih.gov/UniGene/clust.cgi?ORG=Hs&CID=473231,598638","473231,598638")	-0.54073462600519	2.19492536742259	-23.2600773010229	1.24715816599359e-10	8.9721543060131e-08	14.9515277913737
201680_x_at	SRRT	serrate RNA effector molecule homolog (A	=Hyperlink("http://www.ncbi.nlm.nih.gov/UniGene/clust.cgi?ORG=Hs&CID=111801","111801")	-0.54101892821917	9.83214068557747	-6.93677098117665	2.59966180359241e-05	0.000767061571027604	2.53810372119556
202217_at	NA	NA	=Hyperlink("http://www.ncbi.nlm.nih.gov/UniGene/clust.cgi?ORG=Hs&CID=NA","NA")	-0.544503211848145	9.55510289633228	-7.99512591059357	7.00695574576004e-06	0.000286540991323433	3.91839819308951
218883_s_at	MLF1IP	MLF1 interacting protein	=Hyperlink("http://www.ncbi.nlm.nih.gov/UniGene/clust.cgi?ORG=Hs&CID=575032","575032")	-0.551881688772246	11.3572456952515	-6.7108681042059	3.49967317431147e-05	0.000955767386640757	2.22504221125974
202207_at	ARL4C	ADP-ribosylation factor-like 4C	=Hyperlink("http://www.ncbi.nlm.nih.gov/UniGene/clust.cgi?ORG=Hs&CID=111554,723194","111554,723194")	-0.5628202122505	12.0243836454035	-11.3064027722423	2.35471092528315e-07	2.45397670725266e-05	7.46838330632563
209408_at	KIF2C	kinesin family member 2C	=Hyperlink("http://www.ncbi.nlm.nih.gov/UniGene/clust.cgi?ORG=Hs&CID=720061","720061")	-0.562965612646707	9.7700035353167	-7.88640499583372	7.97003569913384e-06	0.000316227650108957	3.78289280522070
203011_at	IMPA1	inositol(myo)-1(or 4)-monophosphatase 1	=Hyperlink("http://www.ncbi.nlm.nih.gov/UniGene/clust.cgi?ORG=Hs&CID=656694","656694")	-0.566599675988568	10.4822792830363	-7.50996217436801	1.25756587790270e-05	0.000445031808248092	3.30283192188076
201400_at	PSMB3	proteasome (prosome, macropain) subunit,	=Hyperlink("http://www.ncbi.nlm.nih.gov/UniGene/clust.cgi?ORG=Hs&CID=82793","82793")	-0.56688439073995	12.7934888887568	-7.17174667225222	1.92109440303089e-05	0.000612096949217448	2.85665778354553
210434_x_at	JTB	jumping translocation breakpoint	=Hyperlink("http://www.ncbi.nlm.nih.gov/UniGene/clust.cgi?ORG=Hs&CID=6396","6396")	-0.567468959833798	12.1382899491029	-6.74458065662246	3.34642803560616e-05	0.000923604002255258	2.27219113973742
217938_s_at	KCMF1	potassium channel modulatory factor 1	=Hyperlink("http://www.ncbi.nlm.nih.gov/UniGene/clust.cgi?ORG=Hs&CID=654968","654968")	-0.569946669083549	11.6965989527308	-6.74740603780046	3.33391574846507e-05	0.000921546226225114	2.2761357185527
200038_s_at	RPL17	ribosomal protein L17	=Hyperlink("http://www.ncbi.nlm.nih.gov/UniGene/clust.cgi?ORG=Hs&CID=293653,374588,485081","293653,374588,485081")	-0.5718067390747	14.6684288018069	-10.7300009753654	3.98595910350924e-07	3.60815089378093e-05	6.92134986195749
1552804_a_at	TIRAP	toll-interleukin 1 receptor (TIR) domain	=Hyperlink("http://www.ncbi.nlm.nih.gov/UniGene/clust.cgi?ORG=Hs&CID=537126","537126")	-0.575541814983385	2.16304546035216	-10.0454027761290	7.68855266202254e-07	5.7822780852281e-05	6.23626349440653
201553_s_at	LAMP1	lysosomal-associated membrane protein 1	=Hyperlink("http://www.ncbi.nlm.nih.gov/UniGene/clust.cgi?ORG=Hs&CID=494419","494419")	-0.577695074649251	13.4542380539324	-7.22878265047042	1.78690822819324e-05	0.000582930831601823	2.93291017699286
223015_at	EIF2A	eukaryotic translation initiation factor	=Hyperlink("http://www.ncbi.nlm.nih.gov/UniGene/clust.cgi?ORG=Hs&CID=655782","655782")	-0.577895116836505	11.3016160616895	-7.03250224801049	2.29636333415396e-05	0.000701417124552335	2.66874819275881
217871_s_at	MIF	macrophage migration inhibitory factor (	=Hyperlink("http://www.ncbi.nlm.nih.gov/UniGene/clust.cgi?ORG=Hs&CID=407995","407995")	-0.583755148854996	13.4711561804423	-11.2485429597534	2.47987991668173e-07	2.54685956577914e-05	7.41463807213136
225808_at	C17orf95	chromosome 17 open reading frame 95	=Hyperlink("http://www.ncbi.nlm.nih.gov/UniGene/clust.cgi?ORG=Hs&CID=74655","74655")	-0.5889147249269	10.8454573820129	-9.41023922566482	1.46289600069005e-06	9.28964446431223e-05	5.56334009131621
221580_s_at	TAF1D	TATA box binding protein (TBP)-associate	=Hyperlink("http://www.ncbi.nlm.nih.gov/UniGene/clust.cgi?ORG=Hs&CID=355750","355750")	-0.58990326169185	10.5878910550303	-6.78703604882796	3.16360267389695e-05	0.000889131778420314	2.33135222521105
213603_s_at	RAC2	ras-related C3 botulinum toxin substrate	=Hyperlink("http://www.ncbi.nlm.nih.gov/UniGene/clust.cgi?ORG=Hs&CID=517601","517601")	-0.589941624674895	12.6702375288283	-12.0181228549613	1.26784168533082e-07	1.55076608826538e-05	8.1093271814237
201387_s_at	UCHL1	ubiquitin carboxyl-terminal esterase L1	=Hyperlink("http://www.ncbi.nlm.nih.gov/UniGene/clust.cgi?ORG=Hs&CID=518731","518731")	-0.593263968268253	12.4894433359172	-8.3660412783721	4.55872408036836e-06	0.000210513715451132	4.37045754689109
201872_s_at	ABCE1	ATP-binding cassette, sub-family E (OABP	=Hyperlink("http://www.ncbi.nlm.nih.gov/UniGene/clust.cgi?ORG=Hs&CID=12013","12013")	-0.5938273120816	11.2248053696210	-8.0966662473911	6.22005630818925e-06	0.000262611257644979	4.04371211159121
234220_at	CADPS	Ca++-dependent secretion activator	=Hyperlink("http://www.ncbi.nlm.nih.gov/UniGene/clust.cgi?ORG=Hs&CID=654933","654933")	-0.596336177189195	2.60987475498724	-22.4453328263775	1.82530798126955e-10	1.16045016134782e-07	14.5981390331303
205550_s_at	BRE	brain and reproductive organ-expressed (	=Hyperlink("http://www.ncbi.nlm.nih.gov/UniGene/clust.cgi?ORG=Hs&CID=258314","258314")	-0.597511720887816	9.2776302555756	-7.11365327345967	2.06896823570549e-05	0.000645947377739624	2.778564332167
224761_at	GNA13	guanine nucleotide binding protein (G pr	=Hyperlink("http://www.ncbi.nlm.nih.gov/UniGene/clust.cgi?ORG=Hs&CID=515018","515018")	-0.600975020664801	10.908082329935	-7.00839337998446	2.36898527451617e-05	0.000715603701017521	2.63595916059634
224928_at	SETD7	SET domain containing (lysine methyltran	=Hyperlink("http://www.ncbi.nlm.nih.gov/UniGene/clust.cgi?ORG=Hs&CID=480792","480792")	-0.601845209825649	10.9256271980252	-7.70419341126868	9.91898023105808e-06	0.000369826685369596	3.55265865185478
210386_s_at	MTX1	metaxin 1	=Hyperlink("http://www.ncbi.nlm.nih.gov/UniGene/clust.cgi?ORG=Hs&CID=490874","490874")	-0.602294680064899	10.0711858318928	-7.92648671673185	7.59932922434523e-06	0.000304167880923189	3.83301019675874
204155_s_at	SIK3	SIK family kinase 3	=Hyperlink("http://www.ncbi.nlm.nih.gov/UniGene/clust.cgi?ORG=Hs&CID=167451","167451")	-0.603101491353415	3.80229212359738	-8.53512579362537	3.76527325559377e-06	0.000184035201201609	4.57141943601724
210131_x_at	SDHC	succinate dehydrogenase complex, subunit	=Hyperlink("http://www.ncbi.nlm.nih.gov/UniGene/clust.cgi?ORG=Hs&CID=444472","444472")	-0.604098411586234	9.72029264025063	-6.78679501685144	3.16460985972736e-05	0.000889131778420314	2.33101702565809
204452_s_at	FZD1	frizzled homolog 1 (Drosophila)	=Hyperlink("http://www.ncbi.nlm.nih.gov/UniGene/clust.cgi?ORG=Hs&CID=94234","94234")	-0.608971931013535	2.34357242749072	-8.34631890235014	4.66243182139607e-06	0.000213230398600532	4.34681149327271
225523_at	NA	NA	=Hyperlink("http://www.ncbi.nlm.nih.gov/UniGene/clust.cgi?ORG=Hs&CID=NA","NA")	-0.61008242443955	10.7245569130539	-6.85869080638889	2.87889690174685e-05	0.000827134461918072	2.43066049196626
200052_s_at	ILF2	interleukin enhancer binding factor 2, 4	=Hyperlink("http://www.ncbi.nlm.nih.gov/UniGene/clust.cgi?ORG=Hs&CID=75117","75117")	-0.613336322299343	11.5018949199421	-6.80265601132394	3.09906001514186e-05	0.000876117406038684	2.35305824964952
200736_s_at	GPX1	glutathione peroxidase 1	=Hyperlink("http://www.ncbi.nlm.nih.gov/UniGene/clust.cgi?ORG=Hs&CID=76686","76686")	-0.61624080255185	12.3526670781446	-8.24176115180877	5.25648373341009e-06	0.000230102680643872	4.22072661228091
214710_s_at	CCNB1	cyclin B1	=Hyperlink("http://www.ncbi.nlm.nih.gov/UniGene/clust.cgi?ORG=Hs&CID=23960","23960")	-0.616277844170948	12.4036097814579	-8.5595588332612	3.66352942767906e-06	0.000180942611976832	4.60020032408918
211594_s_at	MRPL9	mitochondrial ribosomal protein L9	=Hyperlink("http://www.ncbi.nlm.nih.gov/UniGene/clust.cgi?ORG=Hs&CID=288936","288936")	-0.617869416720099	10.2607427049374	-7.89660353813326	7.87389905833701e-06	0.000313322729996052	3.79566278292895
217738_at	NAMPT	nicotinamide phosphoribosyltransferase	=Hyperlink("http://www.ncbi.nlm.nih.gov/UniGene/clust.cgi?ORG=Hs&CID=489615","489615")	-0.617879128269001	10.5993368769502	-8.35696540688252	4.60613591290051e-06	0.000211879160836778	4.35958144289086
236027_at	C10orf78	chromosome 10 open reading frame 78	=Hyperlink("http://www.ncbi.nlm.nih.gov/UniGene/clust.cgi?ORG=Hs&CID=93667","93667")	-0.618702385476245	9.45123322171152	-7.15059441947644	1.97357777867221e-05	0.000623730433808688	2.82827342304417
202144_s_at	ADSL	adenylosuccinate lyase	=Hyperlink("http://www.ncbi.nlm.nih.gov/UniGene/clust.cgi?ORG=Hs&CID=75527","75527")	-0.619458963400549	11.2460191700423	-6.90948879440168	2.69377560278596e-05	0.000784250165507573	2.50065267114327
218802_at	CCDC109B	coiled-coil domain containing 109B	=Hyperlink("http://www.ncbi.nlm.nih.gov/UniGene/clust.cgi?ORG=Hs&CID=234149","234149")	-0.62093655924725	10.2378530356333	-9.21352592257363	1.79808563548576e-06	0.000107916982746366	5.34715076946495
201067_at	PSMC2	proteasome (prosome, macropain) 26S subu	=Hyperlink("http://www.ncbi.nlm.nih.gov/UniGene/clust.cgi?ORG=Hs&CID=437366","437366")	-0.622755463223781	9.44592989764093	-7.91364738033795	7.71601296155755e-06	0.00030816143803737	3.81697669898757
202887_s_at	DDIT4	DNA-damage-inducible transcript 4	=Hyperlink("http://www.ncbi.nlm.nih.gov/UniGene/clust.cgi?ORG=Hs&CID=712599","712599")	-0.623330742244651	11.6348864044131	-10.2578854871789	6.24606375136315e-07	4.98545307453694e-05	6.45319758350018
226813_at	C1orf57	chromosome 1 open reading frame 57	=Hyperlink("http://www.ncbi.nlm.nih.gov/UniGene/clust.cgi?ORG=Hs&CID=642715","642715")	-0.623748411650739	8.54127134645516	-6.83429469839697	2.97261477654736e-05	0.000846057849597746	2.39692545612461
209043_at	PAPSS1	3'-phosphoadenosine 5'-phosphosulfate sy	=Hyperlink("http://www.ncbi.nlm.nih.gov/UniGene/clust.cgi?ORG=Hs&CID=368610","368610")	-0.625051969774049	10.3560075467404	-6.97123997210269	2.48577241852392e-05	0.000743081503459787	2.58528110870816
225312_at	COMMD6	COMM domain containing 6	=Hyperlink("http://www.ncbi.nlm.nih.gov/UniGene/clust.cgi?ORG=Hs&CID=508266","508266")	-0.627331312817999	12.7090580859217	-7.94499655670387	7.43444624365987e-06	0.000299321316916129	3.85609088308392
205137_x_at	USH1C	Usher syndrome 1C (autosomal recessive,	=Hyperlink("http://www.ncbi.nlm.nih.gov/UniGene/clust.cgi?ORG=Hs&CID=502072","502072")	-0.63019871120731	2.26762619287907	-18.8878856269121	1.14375278116243e-09	4.46676309357540e-07	12.8489511396665
207974_s_at	SKP1	S-phase kinase-associated protein 1	=Hyperlink("http://www.ncbi.nlm.nih.gov/UniGene/clust.cgi?ORG=Hs&CID=171626","171626")	-0.630389036368848	12.6947462565273	-8.63923578842604	3.35183927907985e-06	0.000169060712715582	4.69360752934769
205633_s_at	ALAS1	aminolevulinate, delta-, synthase 1	=Hyperlink("http://www.ncbi.nlm.nih.gov/UniGene/clust.cgi?ORG=Hs&CID=476308","476308")	-0.631191195796189	9.55811712189283	-6.71683897299516	3.47199259452611e-05	0.000952012011563264	2.23340385766668
201341_at	ENC1	ectodermal-neural cortex (with BTB-like	=Hyperlink("http://www.ncbi.nlm.nih.gov/UniGene/clust.cgi?ORG=Hs&CID=104925","104925")	-0.639296362770105	9.66974284400398	-7.40808969122984	1.42672836196113e-05	0.000490606120693237	3.1699488906521
224330_s_at	MRPL27	mitochondrial ribosomal protein L27	=Hyperlink("http://www.ncbi.nlm.nih.gov/UniGene/clust.cgi?ORG=Hs&CID=7736","7736")	-0.640243533474752	11.0717539657955	-8.83504785569856	2.70103601765692e-06	0.0001433778099664	4.92028516485101
212063_at	CD44	CD44 molecule (Indian blood group)	=Hyperlink("http://www.ncbi.nlm.nih.gov/UniGene/clust.cgi?ORG=Hs&CID=502328","502328")	-0.640663772102497	13.6788989234769	-7.30039681909718	1.6325189218745e-05	0.000543593008851938	3.02806752432681
223054_at	DNAJB11	DnaJ (Hsp40) homolog, subfamily B, membe	=Hyperlink("http://www.ncbi.nlm.nih.gov/UniGene/clust.cgi?ORG=Hs&CID=317192","317192")	-0.647108287018249	11.4681685725994	-9.24574923901472	1.73792154873432e-06	0.000104814250474409	5.38282542359306
207270_x_at	CD300C	CD300c molecule	=Hyperlink("http://www.ncbi.nlm.nih.gov/UniGene/clust.cgi?ORG=Hs&CID=2605","2605")	-0.64727296081363	2.81853881617865	-32.7746965228801	3.13289669836658e-12	5.90659058562734e-09	18.1485447522089
209140_x_at	HLA-B	major histocompatibility complex, class	=Hyperlink("http://www.ncbi.nlm.nih.gov/UniGene/clust.cgi?ORG=Hs&CID=654404,77961","654404,77961")	-0.648726885818153	12.4249547839601	-6.86054186643477	2.87191660479153e-05	0.000826431791405142	2.43321694165204
211974_x_at	RBPJ	recombination signal binding protein for	=Hyperlink("http://www.ncbi.nlm.nih.gov/UniGene/clust.cgi?ORG=Hs&CID=479396","479396")	-0.652870526943	10.8676596297550	-7.42058462156331	1.40472186486166e-05	0.000485174781814981	3.18631662039876
218358_at	CRELD2	cysteine-rich with EGF-like domains 2	=Hyperlink("http://www.ncbi.nlm.nih.gov/UniGene/clust.cgi?ORG=Hs&CID=211282","211282")	-0.653176846209199	9.92235518683446	-7.53566631338423	1.21838284621475e-05	0.000434540653077571	3.33615800492984
209313_at	GPN1	GPN-loop GTPase 1	=Hyperlink("http://www.ncbi.nlm.nih.gov/UniGene/clust.cgi?ORG=Hs&CID=18259","18259")	-0.658696891515952	10.8945865286525	-7.023126940379	2.3243159583674e-05	0.000706403418697819	2.65600635823863
209103_s_at	UFD1L	ubiquitin fusion degradation 1 like (yea	=Hyperlink("http://www.ncbi.nlm.nih.gov/UniGene/clust.cgi?ORG=Hs&CID=474213","474213")	-0.661519308787447	12.2597153519564	-11.0991270763008	2.83776524284741e-07	2.80569285086225e-05	7.27466244762117
202722_s_at	GFPT1	glutamine-fructose-6-phosphate transamin	=Hyperlink("http://www.ncbi.nlm.nih.gov/UniGene/clust.cgi?ORG=Hs&CID=580300","580300")	-0.66204382754928	10.1350850507246	-8.30789149041273	4.87188408850358e-06	0.000219054492219518	4.30061465301730
211023_at	PDHB	pyruvate dehydrogenase (lipoamide) beta	=Hyperlink("http://www.ncbi.nlm.nih.gov/UniGene/clust.cgi?ORG=Hs&CID=161357","161357")	-0.662143799440305	11.6253750495783	-7.65441550965129	1.05366482349816e-05	0.000388201645719421	3.48906979161399
219260_s_at	C17orf81	chromosome 17 open reading frame 81	=Hyperlink("http://www.ncbi.nlm.nih.gov/UniGene/clust.cgi?ORG=Hs&CID=417029","417029")	-0.662312396092705	9.31192370703118	-7.18881686022629	1.87983312023818e-05	0.00060313522710137	2.87952269535538
203038_at	PTPRK	protein tyrosine phosphatase, receptor t	=Hyperlink("http://www.ncbi.nlm.nih.gov/UniGene/clust.cgi?ORG=Hs&CID=155919","155919")	-0.663590010673849	10.6272864555168	-6.72346845136244	3.44153354119984e-05	0.000945082101281273	2.24268225182050
224437_s_at	VTA1	Vps20-associated 1 homolog (S. cerevisia	=Hyperlink("http://www.ncbi.nlm.nih.gov/UniGene/clust.cgi?ORG=Hs&CID=431367","431367")	-0.665505527673290	9.6147041370934	-7.94723586680502	7.41476171603881e-06	0.000298969097953114	3.85888045132495
224480_s_at	AGPAT9	1-acylglycerol-3-phosphate O-acyltransfe	=Hyperlink("http://www.ncbi.nlm.nih.gov/UniGene/clust.cgi?ORG=Hs&CID=99196","99196")	-0.669052104786553	10.8476849641024	-7.29342845847054	1.64689214491606e-05	0.000547046342790313	3.01883678768655
223157_at	C4orf14	chromosome 4 open reading frame 14	=Hyperlink("http://www.ncbi.nlm.nih.gov/UniGene/clust.cgi?ORG=Hs&CID=8715","8715")	-0.670094920634443	7.61030223917873	-6.84984623570198	2.91250178258696e-05	0.00083459661930263	2.41843925658530
200642_at	SOD1	superoxide dismutase 1, soluble	=Hyperlink("http://www.ncbi.nlm.nih.gov/UniGene/clust.cgi?ORG=Hs&CID=443914","443914")	-0.674453229697951	13.9589381607297	-12.952785418852	5.89276847846178e-08	8.5009793287572e-06	8.89824317773783
218277_s_at	DHX40	DEAH (Asp-Glu-Ala-His) box polypeptide 4	=Hyperlink("http://www.ncbi.nlm.nih.gov/UniGene/clust.cgi?ORG=Hs&CID=29403","29403")	-0.676724614673871	9.79767205078501	-7.55499460972364	1.18978502922396e-05	0.000427970371531711	3.36116418083723
217935_s_at	UQCC	ubiquinol-cytochrome c reductase complex	=Hyperlink("http://www.ncbi.nlm.nih.gov/UniGene/clust.cgi?ORG=Hs&CID=714359","714359")	-0.680066689852662	10.0848190761826	-7.80536783247878	8.78042990653907e-06	0.000339992921487269	3.68098622396793
208822_s_at	DAP3	death associated protein 3	=Hyperlink("http://www.ncbi.nlm.nih.gov/UniGene/clust.cgi?ORG=Hs&CID=516746","516746")	-0.68016145966355	10.6000551809078	-8.2264766699405	5.34995708996716e-06	0.000233446850673547	4.20219232885452
202668_at	EFNB2	ephrin-B2	=Hyperlink("http://www.ncbi.nlm.nih.gov/UniGene/clust.cgi?ORG=Hs&CID=149239","149239")	-0.680199844616121	10.4391081368069	-8.32639761802009	4.76977468781736e-06	0.000215888737278554	4.32288300313330
218211_s_at	MLPH	melanophilin	=Hyperlink("http://www.ncbi.nlm.nih.gov/UniGene/clust.cgi?ORG=Hs&CID=102406","102406")	-0.68166098075965	11.3730106491689	-9.39131512774397	1.49199574854977e-06	9.39802621566347e-05	5.5427069901082
202733_at	P4HA2	prolyl 4-hydroxylase, alpha polypeptide	=Hyperlink("http://www.ncbi.nlm.nih.gov/UniGene/clust.cgi?ORG=Hs&CID=519568","519568")	-0.682679551529699	11.1857638753409	-7.54066005740836	1.21092399690020e-05	0.000433293648759938	3.34262310264899
208691_at	TFRC	transferrin receptor (p90, CD71)	=Hyperlink("http://www.ncbi.nlm.nih.gov/UniGene/clust.cgi?ORG=Hs&CID=529618","529618")	-0.682711607221101	12.9813113687068	-7.73174836768354	9.59392595895459e-06	0.000361507857895136	3.58773034049218
223244_s_at	NDUFA12	NADH dehydrogenase (ubiquinone) 1 alpha	=Hyperlink("http://www.ncbi.nlm.nih.gov/UniGene/clust.cgi?ORG=Hs&CID=506374","506374")	-0.683085310518399	11.6112265051891	-7.0633854309093	2.20680912246468e-05	0.00068052616339964	2.71064052810152
212365_at	MYO1B	myosin IB	=Hyperlink("http://www.ncbi.nlm.nih.gov/UniGene/clust.cgi?ORG=Hs&CID=439620","439620")	-0.683319280001088	9.42235240988865	-7.5817370534029	1.15140241088690e-05	0.000417899605873281	3.39568701562174
204151_x_at	AKR1C1	aldo-keto reductase family 1, member C1	=Hyperlink("http://www.ncbi.nlm.nih.gov/UniGene/clust.cgi?ORG=Hs&CID=460260","460260")	-0.6842594477771	12.2088797804132	-7.11548238324836	2.06413029226256e-05	0.000644893278454032	2.78102975888714
225434_at	DEDD2	death effector domain containing 2	=Hyperlink("http://www.ncbi.nlm.nih.gov/UniGene/clust.cgi?ORG=Hs&CID=515432","515432")	-0.688858313726328	8.72711778495638	-9.07905690655036	2.07459455186518e-06	0.00011990323163132	5.19715931286646
221584_s_at	KCNMA1	potassium large conductance calcium-acti	=Hyperlink("http://www.ncbi.nlm.nih.gov/UniGene/clust.cgi?ORG=Hs&CID=144795","144795")	-0.6905397560969	10.7930258315213	-8.81804860849953	2.75172755267633e-06	0.000145222687203261	4.9007666957624
209974_s_at	BUB3	budding uninhibited by benzimidazoles 3	=Hyperlink("http://www.ncbi.nlm.nih.gov/UniGene/clust.cgi?ORG=Hs&CID=418533","418533")	-0.694276657087302	12.1511350421284	-7.5475029037164	1.20078295747130e-05	0.000430548424916436	3.35147715047297
209699_x_at	AKR1C2	aldo-keto reductase family 1, member C2	=Hyperlink("http://www.ncbi.nlm.nih.gov/UniGene/clust.cgi?ORG=Hs&CID=460260,567256","460260,567256")	-0.694952184933197	10.8629939518876	-8.27670644975259	5.04932539583098e-06	0.000225548910144656	4.26300310169564
200878_at	EPAS1	endothelial PAS domain protein 1	=Hyperlink("http://www.ncbi.nlm.nih.gov/UniGene/clust.cgi?ORG=Hs&CID=468410","468410")	-0.696697748071601	12.0262617457772	-11.3644272427902	2.23603840663940e-07	2.35559537346838e-05	7.52202707379903
203625_x_at	SKP2	S-phase kinase-associated protein 2 (p45	=Hyperlink("http://www.ncbi.nlm.nih.gov/UniGene/clust.cgi?ORG=Hs&CID=23348","23348")	-0.699571258570279	9.37915319335444	-7.97325532953018	7.19011230737877e-06	0.000292717342074411	3.89125062271513
200652_at	SSR2	signal sequence receptor, beta (transloc	=Hyperlink("http://www.ncbi.nlm.nih.gov/UniGene/clust.cgi?ORG=Hs&CID=74564","74564")	-0.709297912618945	11.4161359495169	-6.91571518302950	2.67197922525038e-05	0.000781650423438014	2.50920840435525
203675_at	NUCB2	nucleobindin 2	=Hyperlink("http://www.ncbi.nlm.nih.gov/UniGene/clust.cgi?ORG=Hs&CID=654599","654599")	-0.709361392394714	10.6020912484602	-6.67875807292349	3.65264820023689e-05	0.000987190016549441	2.17999340698362
210312_s_at	IFT20	intraflagellar transport 20 homolog (Chl	=Hyperlink("http://www.ncbi.nlm.nih.gov/UniGene/clust.cgi?ORG=Hs&CID=705431","705431")	-0.70964588412015	10.4914471168087	-8.45703254880913	4.11145899040827e-06	0.000195653697238446	4.47899350869858
218616_at	INTS12	integrator complex subunit 12	=Hyperlink("http://www.ncbi.nlm.nih.gov/UniGene/clust.cgi?ORG=Hs&CID=480454","480454")	-0.711109594448107	9.33295912289553	-9.02340298511525	2.20219972271906e-06	0.000125292807771743	5.13454715470504
201924_at	AFF1	AF4/FMR2 family, member 1	=Hyperlink("http://www.ncbi.nlm.nih.gov/UniGene/clust.cgi?ORG=Hs&CID=480190","480190")	-0.713141054116361	9.49423713879058	-7.03684837479605	2.28352795789928e-05	0.000698667549513952	2.67465108056870
219074_at	TMEM184C	transmembrane protein 184C	=Hyperlink("http://www.ncbi.nlm.nih.gov/UniGene/clust.cgi?ORG=Hs&CID=203896","203896")	-0.71431705001682	8.49270339943721	-7.45064341823418	1.35326299734859e-05	0.000471271683949262	3.2256126115504
200975_at	PPT1	palmitoyl-protein thioesterase 1	=Hyperlink("http://www.ncbi.nlm.nih.gov/UniGene/clust.cgi?ORG=Hs&CID=3873","3873")	-0.715167787819599	11.6437188565332	-11.6735632113710	1.70397414183356e-07	1.87832230251512e-05	7.80360605709724
221522_at	ANKRD27	ankyrin repeat domain 27 (VPS9 domain)	=Hyperlink("http://www.ncbi.nlm.nih.gov/UniGene/clust.cgi?ORG=Hs&CID=59236","59236")	-0.71967059444914	9.08700658020406	-6.86590176869314	2.85180679624919e-05	0.000821942733710724	2.44061681377239
202220_at	KIAA0907	KIAA0907	=Hyperlink("http://www.ncbi.nlm.nih.gov/UniGene/clust.cgi?ORG=Hs&CID=24656","24656")	-0.719839920074763	9.09146987206698	-11.1861403385635	2.62301521423992e-07	2.65529997069280e-05	7.35638696801652
221479_s_at	BNIP3L	BCL2/adenovirus E1B 19kDa interacting pr	=Hyperlink("http://www.ncbi.nlm.nih.gov/UniGene/clust.cgi?ORG=Hs&CID=131226","131226")	-0.720054664308897	11.1370950993242	-7.52811450284372	1.22975660469233e-05	0.000438014567803218	3.32637531515674
225867_at	VASN	vasorin	=Hyperlink("http://www.ncbi.nlm.nih.gov/UniGene/clust.cgi?ORG=Hs&CID=372579","372579")	-0.721195329940966	4.27506016646724	-7.19454721727778	1.86619631562840e-05	0.000601262719840795	2.88718996857528
209036_s_at	MDH2	malate dehydrogenase 2, NAD (mitochondri	=Hyperlink("http://www.ncbi.nlm.nih.gov/UniGene/clust.cgi?ORG=Hs&CID=520967","520967")	-0.723784979059548	12.3299464287205	-11.8335739164707	1.48399608687011e-07	1.72632949041752e-05	7.94662469490715
1555906_s_at	C3orf23	chromosome 3 open reading frame 23	=Hyperlink("http://www.ncbi.nlm.nih.gov/UniGene/clust.cgi?ORG=Hs&CID=55131","55131")	-0.72501838310095	8.3009239552025	-6.7144149846218	3.48320164225792e-05	0.000953650725039818	2.23000986121191
231054_at	SPACA4	sperm acrosome associated 4	=Hyperlink("http://www.ncbi.nlm.nih.gov/UniGene/clust.cgi?ORG=Hs&CID=122599","122599")	-0.725847094417055	2.72022998164478	-8.82687058859031	2.72529344280729e-06	0.000144520430585211	4.91089983330044
224669_at	NA	NA	=Hyperlink("http://www.ncbi.nlm.nih.gov/UniGene/clust.cgi?ORG=Hs&CID=NA","NA")	-0.727572122194224	7.92976567315082	-7.83659885118007	8.45805717944706e-06	0.000330789897200478	3.72035227614466
212958_x_at	PAM	peptidylglycine alpha-amidating monooxyg	=Hyperlink("http://www.ncbi.nlm.nih.gov/UniGene/clust.cgi?ORG=Hs&CID=369430","369430")	-0.727707943394801	10.7249210702697	-12.1560218228194	1.12868695714543e-07	1.41058713703230e-05	8.22936089058268
209444_at	RAP1GDS1	RAP1, GTP-GDP dissociation stimulator 1	=Hyperlink("http://www.ncbi.nlm.nih.gov/UniGene/clust.cgi?ORG=Hs&CID=132858","132858")	-0.730256904272249	10.2037091475783	-8.32392039602966	4.78330813458978e-06	0.000216317098642429	4.31990438927365
211609_x_at	PSMD4	proteasome (prosome, macropain) 26S subu	=Hyperlink("http://www.ncbi.nlm.nih.gov/UniGene/clust.cgi?ORG=Hs&CID=505059","505059")	-0.731555629866952	11.5435614745205	-7.89172720695234	7.91970900860222e-06	0.000314459034165088	3.78955847390601
202443_x_at	NOTCH2	Notch homolog 2 (Drosophila)	=Hyperlink("http://www.ncbi.nlm.nih.gov/UniGene/clust.cgi?ORG=Hs&CID=487360","487360")	-0.734480032416551	11.6086650887678	-8.37976356554975	4.48803680578522e-06	0.000207952044369751	4.38688433498452
212097_at	CAV1	caveolin 1, caveolae protein, 22kDa	=Hyperlink("http://www.ncbi.nlm.nih.gov/UniGene/clust.cgi?ORG=Hs&CID=74034","74034")	-0.735339898422149	13.8912377488296	-10.4138555040511	5.3746171200844e-07	4.513935346246e-05	6.60993792710101
225200_at	DPH3	DPH3, KTI11 homolog (S. cerevisiae)	=Hyperlink("http://www.ncbi.nlm.nih.gov/UniGene/clust.cgi?ORG=Hs&CID=388087","388087")	-0.735570075668061	10.1907212269507	-6.77652308949548	3.20785385368399e-05	0.00089713252915689	2.31672484642628
200918_s_at	SRPR	signal recognition particle receptor (do	=Hyperlink("http://www.ncbi.nlm.nih.gov/UniGene/clust.cgi?ORG=Hs&CID=368376","368376")	-0.736779527498051	9.8796171560367	-7.77355738546425	9.12243385594493e-06	0.000347423074889703	3.64077048769586
211755_s_at	ATP5F1	ATP synthase, H+ transporting, mitochond	=Hyperlink("http://www.ncbi.nlm.nih.gov/UniGene/clust.cgi?ORG=Hs&CID=514870","514870")	-0.7384796922896	14.227875955336	-12.7592391866594	6.87771783955681e-08	9.6917325483961e-06	8.73951184207433
218218_at	APPL2	adaptor protein, phosphotyrosine interac	=Hyperlink("http://www.ncbi.nlm.nih.gov/UniGene/clust.cgi?ORG=Hs&CID=506603","506603")	-0.740864717108908	7.93074188859305	-7.56178949135968	1.17990377021564e-05	0.000426042480737296	3.36994424546605
224345_x_at	FAM162A	family with sequence similarity 162, mem	=Hyperlink("http://www.ncbi.nlm.nih.gov/UniGene/clust.cgi?ORG=Hs&CID=584881","584881")	-0.741608684523353	11.4452540754832	-6.6795652012708	3.64871632722697e-05	0.000987056770229423	2.18112745831210
210519_s_at	NQO1	NAD(P)H dehydrogenase, quinone 1	=Hyperlink("http://www.ncbi.nlm.nih.gov/UniGene/clust.cgi?ORG=Hs&CID=406515","406515")	-0.744129634035852	13.0913072089349	-8.55034160268543	3.70155874865591e-06	0.000181998853042052	4.58935049864271
230513_at	BAT3	HLA-B associated transcript 3	=Hyperlink("http://www.ncbi.nlm.nih.gov/UniGene/clust.cgi?ORG=Hs&CID=440900","440900")	-0.74562425767053	2.54392954783799	-8.24344222925778	5.24631101632161e-06	0.000230025705547221	4.22276351268266
201889_at	FAM3C	family with sequence similarity 3, membe	=Hyperlink("http://www.ncbi.nlm.nih.gov/UniGene/clust.cgi?ORG=Hs&CID=434053","434053")	-0.746160780690248	11.4542481218491	-8.25764187101042	5.16122706820039e-06	0.000227852325279313	4.23995599389977
201486_at	RCN2	reticulocalbin 2, EF-hand calcium bindin	=Hyperlink("http://www.ncbi.nlm.nih.gov/UniGene/clust.cgi?ORG=Hs&CID=79088","79088")	-0.746670753455547	11.596749290865	-6.81717652477898	3.04032614992727e-05	0.000861740965512045	2.3732074571579
201180_s_at	GNAI3	guanine nucleotide binding protein (G pr	=Hyperlink("http://www.ncbi.nlm.nih.gov/UniGene/clust.cgi?ORG=Hs&CID=73799","73799")	-0.747765275746103	12.4112949100022	-7.35171804424922	1.53072676664957e-05	0.000517578762934849	3.09586264509040
241841_at	NA	NA	=Hyperlink("http://www.ncbi.nlm.nih.gov/UniGene/clust.cgi?ORG=Hs&CID=NA","NA")	-0.74813319049133	2.40360302810047	-8.34295851217014	4.68035447713531e-06	0.000213604658628859	4.34277825441596
202272_s_at	FBXO28	F-box protein 28	=Hyperlink("http://www.ncbi.nlm.nih.gov/UniGene/clust.cgi?ORG=Hs&CID=64691","64691")	-0.748732048893361	8.89841642407515	-8.38173244522668	4.47799197270814e-06	0.000207952044369751	4.38923954455329
224934_at	YIPF5	Yip1 domain family, member 5	=Hyperlink("http://www.ncbi.nlm.nih.gov/UniGene/clust.cgi?ORG=Hs&CID=372050","372050")	-0.749511005794902	12.1911133433898	-7.67774022411736	1.02422184994664e-05	0.000379142380811325	3.51890325295907
212051_at	WIPF2	WAS/WASL interacting protein family, mem	=Hyperlink("http://www.ncbi.nlm.nih.gov/UniGene/clust.cgi?ORG=Hs&CID=421622,705989","421622,705989")	-0.753588380953705	8.30670816674144	-7.37563071169426	1.48564798254699e-05	0.000505777107383293	3.12733829710424
200091_s_at	RPS25	ribosomal protein S25	=Hyperlink("http://www.ncbi.nlm.nih.gov/UniGene/clust.cgi?ORG=Hs&CID=512676","512676")	-0.753618827409152	14.2568753731014	-6.85379433646478	2.89744928096046e-05	0.000831154456644875	2.42389593067502
202646_s_at	CSDE1	cold shock domain containing E1, RNA-bin	=Hyperlink("http://www.ncbi.nlm.nih.gov/UniGene/clust.cgi?ORG=Hs&CID=69855","69855")	-0.755213121637247	11.1351199424988	-10.6245795220722	4.40007838260009e-07	3.88283736658988e-05	6.81842888873711
202891_at	NIT1	nitrilase 1	=Hyperlink("http://www.ncbi.nlm.nih.gov/UniGene/clust.cgi?ORG=Hs&CID=517342","517342")	-0.755998848679374	8.61710893583966	-7.21967041846824	1.80765192623510e-05	0.000587594346414411	2.92075567678981
226093_at	DCP1B	DCP1 decapping enzyme homolog B (S. cere	=Hyperlink("http://www.ncbi.nlm.nih.gov/UniGene/clust.cgi?ORG=Hs&CID=130934","130934")	-0.757432661486559	8.49025231402186	-7.94566872194543	7.42853170466963e-06	0.000299303589500967	3.85692827885356
218333_at	DERL2	Der1-like domain family, member 2	=Hyperlink("http://www.ncbi.nlm.nih.gov/UniGene/clust.cgi?ORG=Hs&CID=286131","286131")	-0.758134489368404	11.1362487859029	-10.1483177254198	6.94934090495597e-07	5.36659906749248e-05	6.3418301424645
201735_s_at	CLCN3	chloride channel 3	=Hyperlink("http://www.ncbi.nlm.nih.gov/UniGene/clust.cgi?ORG=Hs&CID=481186","481186")	-0.758605706337232	9.936848806965	-8.65030850278018	3.31084051567977e-06	0.000167612147979925	4.7065343091405
232524_x_at	ANAPC4	anaphase promoting complex subunit 4	=Hyperlink("http://www.ncbi.nlm.nih.gov/UniGene/clust.cgi?ORG=Hs&CID=152173","152173")	-0.761031255039828	9.12485120038286	-6.74649436819158	3.33794761340386e-05	0.000922168180517968	2.27486303203243
201987_at	MED13	mediator complex subunit 13	=Hyperlink("http://www.ncbi.nlm.nih.gov/UniGene/clust.cgi?ORG=Hs&CID=282678","282678")	-0.761280993619156	9.83366459322336	-8.05340310146767	6.5430192685108e-06	0.000273083647714373	3.99046544610503
202322_s_at	GGPS1	geranylgeranyl diphosphate synthase 1	=Hyperlink("http://www.ncbi.nlm.nih.gov/UniGene/clust.cgi?ORG=Hs&CID=647791","647791")	-0.761797397059011	9.40027757677396	-7.44026618811055	1.37079520952837e-05	0.000477073380528095	3.2120590969581
201274_at	PSMA5	proteasome (prosome, macropain) subunit,	=Hyperlink("http://www.ncbi.nlm.nih.gov/UniGene/clust.cgi?ORG=Hs&CID=485246","485246")	-0.7635558507859	11.7521180801829	-8.01150133199247	6.87311274008346e-06	0.000282155498339765	3.93868829000678
208855_s_at	STK24	serine/threonine kinase 24 (STE20 homolo	=Hyperlink("http://www.ncbi.nlm.nih.gov/UniGene/clust.cgi?ORG=Hs&CID=508514","508514")	-0.7641177463333	11.8075494356479	-8.2623762132134	5.13319083507963e-06	0.000227529437414135	4.24568313970833
212736_at	C16orf45	chromosome 16 open reading frame 45	=Hyperlink("http://www.ncbi.nlm.nih.gov/UniGene/clust.cgi?ORG=Hs&CID=401798","401798")	-0.76448168775595	10.1179501449442	-7.58476636353177	1.14713929832502e-05	0.000416743130471234	3.39959215291296
1557080_s_at	ITGBL1	integrin, beta-like 1 (with EGF-like rep	=Hyperlink("http://www.ncbi.nlm.nih.gov/UniGene/clust.cgi?ORG=Hs&CID=696554","696554")	-0.767774746589091	7.2568568861065	-7.09723652361754	2.11293943463961e-05	0.000655646785408178	2.75641720366623
204812_at	ZW10	ZW10, kinetochore associated, homolog (D	=Hyperlink("http://www.ncbi.nlm.nih.gov/UniGene/clust.cgi?ORG=Hs&CID=503886","503886")	-0.772853364386699	6.99010615230415	-10.0284079032162	7.81861326826985e-07	5.83196016974971e-05	6.21874024497159
226384_at	PPAPDC1B	phosphatidic acid phosphatase type 2 dom	=Hyperlink("http://www.ncbi.nlm.nih.gov/UniGene/clust.cgi?ORG=Hs&CID=567619","567619")	-0.773207195996192	8.02922209505544	-10.0881781152402	7.37145036921774e-07	5.59769512412472e-05	6.28025490820616
201129_at	SFRS7	splicing factor, arginine/serine-rich 7,	=Hyperlink("http://www.ncbi.nlm.nih.gov/UniGene/clust.cgi?ORG=Hs&CID=309090","309090")	-0.774037309112327	9.03788981509364	-8.63201077801396	3.37888658238011e-06	0.000170212905225997	4.68516564436985
223193_x_at	FAM162A	family with sequence similarity 162, mem	=Hyperlink("http://www.ncbi.nlm.nih.gov/UniGene/clust.cgi?ORG=Hs&CID=584881","584881")	-0.774316342691799	12.2759493167503	-7.70367374344387	9.9252233382175e-06	0.000369826685369596	3.55199634590189
225512_at	ZBTB38	zinc finger and BTB domain containing 38	=Hyperlink("http://www.ncbi.nlm.nih.gov/UniGene/clust.cgi?ORG=Hs&CID=723156","723156")	-0.7751997592068	11.8176834152169	-7.37456187656165	1.48763211004349e-05	0.000506137433830913	3.12593294374194
229113_s_at	C1orf86	chromosome 1 open reading frame 86	=Hyperlink("http://www.ncbi.nlm.nih.gov/UniGene/clust.cgi?ORG=Hs&CID=107101,720163,720792","107101,720163,720792")	-0.775681384622025	8.1125843982543	-8.5176540184144	3.83989808377629e-06	0.000186951404924727	4.55079879799313
207046_at	NA	NA	=Hyperlink("http://www.ncbi.nlm.nih.gov/UniGene/clust.cgi?ORG=Hs&CID=NA","NA")	-0.777027268900625	2.95783832376747	-10.7363929111273	3.9622462352046e-07	3.60458923310834e-05	6.92756093709281
209392_at	ENPP2	ectonucleotide pyrophosphatase/phosphodi	=Hyperlink("http://www.ncbi.nlm.nih.gov/UniGene/clust.cgi?ORG=Hs&CID=190977","190977")	-0.7778375155642	9.52162163591033	-7.19950726638693	1.85447847644165e-05	0.000598192393507062	2.89382318211766
226338_at	TMEM55A	transmembrane protein 55A	=Hyperlink("http://www.ncbi.nlm.nih.gov/UniGene/clust.cgi?ORG=Hs&CID=202517","202517")	-0.778658166204961	9.31320395500656	-7.6444158311465	1.06656545213577e-05	0.000391555572757783	3.47625953497668
226415_at	VAT1L	vesicle amine transport protein 1 homolo	=Hyperlink("http://www.ncbi.nlm.nih.gov/UniGene/clust.cgi?ORG=Hs&CID=461405","461405")	-0.782965974324084	9.35487462566216	-9.80056057188745	9.81272542032312e-07	6.91379848397122e-05	5.98129377920554
219100_at	OBFC1	oligonucleotide/oligosaccharide-binding	=Hyperlink("http://www.ncbi.nlm.nih.gov/UniGene/clust.cgi?ORG=Hs&CID=62314","62314")	-0.783885807325433	9.56997673791702	-6.92868090462206	2.62719600075546e-05	0.000773932873606168	2.52700840578243
202251_at	PRPF3	PRP3 pre-mRNA processing factor 3 homolo	=Hyperlink("http://www.ncbi.nlm.nih.gov/UniGene/clust.cgi?ORG=Hs&CID=11776","11776")	-0.784778364370906	8.51302476201112	-11.2579065825886	2.45914329170761e-07	2.53501603705011e-05	7.4233530801638
210153_s_at	ME2	malic enzyme 2, NAD(+)-dependent, mitoch	=Hyperlink("http://www.ncbi.nlm.nih.gov/UniGene/clust.cgi?ORG=Hs&CID=233119,579417","233119,579417")	-0.788969937386991	8.70204600839469	-6.77658810250938	3.20757816926509e-05	0.00089713252915689	2.31681534842732
224599_at	CGGBP1	CGG triplet repeat binding protein 1	=Hyperlink("http://www.ncbi.nlm.nih.gov/UniGene/clust.cgi?ORG=Hs&CID=444818","444818")	-0.789378665055132	10.0964336158441	-7.23890796505142	1.76415800176335e-05	0.000576885997287148	2.94640362234257
218651_s_at	LARP6	La ribonucleoprotein domain family, memb	=Hyperlink("http://www.ncbi.nlm.nih.gov/UniGene/clust.cgi?ORG=Hs&CID=416755","416755")	-0.789939508203558	9.36118374845314	-7.10684754495249	2.0870764669489e-05	0.000649652397818407	2.76938722553085
210276_s_at	NA	NA	=Hyperlink("http://www.ncbi.nlm.nih.gov/UniGene/clust.cgi?ORG=Hs&CID=NA","NA")	-0.791020434056447	9.8202169687149	-9.21350631061404	1.79812293153981e-06	0.000107916982746366	5.34712902552312
220131_at	FXYD7	FXYD domain containing ion transport reg	=Hyperlink("http://www.ncbi.nlm.nih.gov/UniGene/clust.cgi?ORG=Hs&CID=134729","134729")	-0.794127259045965	2.29645632247430	-22.7108222414328	1.60993727445433e-10	1.03796037264302e-07	14.7150302905965
210250_x_at	ADSL	adenylosuccinate lyase	=Hyperlink("http://www.ncbi.nlm.nih.gov/UniGene/clust.cgi?ORG=Hs&CID=75527","75527")	-0.7980791185696	10.7676075280183	-7.6013547666237	1.12409389838814e-05	0.000409440195069957	3.42095669578124
204550_x_at	GSTM1	glutathione S-transferase mu 1	=Hyperlink("http://www.ncbi.nlm.nih.gov/UniGene/clust.cgi?ORG=Hs&CID=301961","301961")	-0.798714281473315	7.76832310453213	-8.16475963333032	5.74603867867831e-06	0.000246821647322699	4.12708390207725
202244_at	PSMB4	proteasome (prosome, macropain) subunit,	=Hyperlink("http://www.ncbi.nlm.nih.gov/UniGene/clust.cgi?ORG=Hs&CID=89545","89545")	-0.798722384543252	13.2155843998912	-7.21718258556857	1.81336027124326e-05	0.00058909966031031	2.91743540568879
224608_s_at	VPS25	vacuolar protein sorting 25 homolog (S.	=Hyperlink("http://www.ncbi.nlm.nih.gov/UniGene/clust.cgi?ORG=Hs&CID=500165","500165")	-0.801401256046525	10.0565862404661	-9.46676270072073	1.37957459608057e-06	8.83234672607789e-05	5.6247617626011
212544_at	ZNHIT3	zinc finger, HIT type 3	=Hyperlink("http://www.ncbi.nlm.nih.gov/UniGene/clust.cgi?ORG=Hs&CID=2210","2210")	-0.802689233579104	10.3497314528068	-9.59090586421745	1.21404376979511e-06	8.01664771902747e-05	5.75858714502401
200048_s_at	JTB	jumping translocation breakpoint	=Hyperlink("http://www.ncbi.nlm.nih.gov/UniGene/clust.cgi?ORG=Hs&CID=6396","6396")	-0.803816443713048	12.2314609860086	-10.0621364760453	7.56277701796352e-07	5.71254168843039e-05	6.2534922945694
200762_at	DPYSL2	dihydropyrimidinase-like 2	=Hyperlink("http://www.ncbi.nlm.nih.gov/UniGene/clust.cgi?ORG=Hs&CID=173381","173381")	-0.803912853157998	12.7063404853141	-9.3934951366549	1.48861184149891e-06	9.38752623228987e-05	5.5450856438155
225629_s_at	ZBTB4	zinc finger and BTB domain containing 4	=Hyperlink("http://www.ncbi.nlm.nih.gov/UniGene/clust.cgi?ORG=Hs&CID=35096","35096")	-0.80425901042138	9.92323893374516	-7.20554966170304	1.84031039185821e-05	0.000595563666114282	2.90189961225193
211954_s_at	IPO5	importin 5	=Hyperlink("http://www.ncbi.nlm.nih.gov/UniGene/clust.cgi?ORG=Hs&CID=712598","712598")	-0.805369680740396	11.1854799433643	-9.07033597021032	2.09405056247083e-06	0.000120772378167819	5.18736880388797
202797_at	SACM1L	SAC1 suppressor of actin mutations 1-lik	=Hyperlink("http://www.ncbi.nlm.nih.gov/UniGene/clust.cgi?ORG=Hs&CID=156509","156509")	-0.805484586263999	11.0750876542466	-12.2641045343516	1.03121166944128e-07	1.32662348298122e-05	8.32253595836556
201709_s_at	NIPSNAP1	nipsnap homolog 1 (C. elegans)	=Hyperlink("http://www.ncbi.nlm.nih.gov/UniGene/clust.cgi?ORG=Hs&CID=173878","173878")	-0.806123045350827	9.54082707153032	-9.28419410611854	1.66897416982677e-06	0.000101842815552766	5.42525347824262
211955_at	IPO5	importin 5	=Hyperlink("http://www.ncbi.nlm.nih.gov/UniGene/clust.cgi?ORG=Hs&CID=712598","712598")	-0.807333103655647	10.7674378226097	-7.95819390675674	7.3192423003828e-06	0.000296869119268123	3.87252271762325
225765_at	TNPO1	transportin 1	=Hyperlink("http://www.ncbi.nlm.nih.gov/UniGene/clust.cgi?ORG=Hs&CID=482497","482497")	-0.809259836768371	9.69183914542139	-7.46723609194873	1.32572916251921e-05	0.000463454232485535	3.24725626715541
201772_at	AZIN1	antizyme inhibitor 1	=Hyperlink("http://www.ncbi.nlm.nih.gov/UniGene/clust.cgi?ORG=Hs&CID=459106","459106")	-0.81024369087319	10.8654982990000	-10.1007916109132	7.28066963525491e-07	5.56742115115472e-05	6.29319599165013
213617_s_at	C18orf10	chromosome 18 open reading frame 10	=Hyperlink("http://www.ncbi.nlm.nih.gov/UniGene/clust.cgi?ORG=Hs&CID=436636","436636")	-0.81080972209255	10.4627385259173	-8.4522808900393	4.13360409308455e-06	0.000196337748015451	4.47334822817831
224630_at	ERLEC1	endoplasmic reticulum lectin 1	=Hyperlink("http://www.ncbi.nlm.nih.gov/UniGene/clust.cgi?ORG=Hs&CID=438336,713845","438336,713845")	-0.81084826440864	9.93157136067322	-7.41743289188036	1.41023814655733e-05	0.000485927653098919	3.18218984608842
217993_s_at	MAT2B	methionine adenosyltransferase II, beta	=Hyperlink("http://www.ncbi.nlm.nih.gov/UniGene/clust.cgi?ORG=Hs&CID=54642","54642")	-0.812683491655452	10.8486472007748	-6.79608216705365	3.12604972928217e-05	0.000881014272930425	2.34392695587171
223034_s_at	C1orf43	chromosome 1 open reading frame 43	=Hyperlink("http://www.ncbi.nlm.nih.gov/UniGene/clust.cgi?ORG=Hs&CID=287471","287471")	-0.812961533624597	13.2249491377374	-21.4136392969036	3.01493606394758e-10	1.68129493149092e-07	14.1271525688791
241709_s_at	DOCK1	dedicator of cytokinesis 1	=Hyperlink("http://www.ncbi.nlm.nih.gov/UniGene/clust.cgi?ORG=Hs&CID=159195","159195")	-0.813092096065964	6.93097799845535	-6.97292097975498	2.48035695049632e-05	0.000742274309077102	2.58757792222501
203956_at	MORC2	MORC family CW-type zinc finger 2	=Hyperlink("http://www.ncbi.nlm.nih.gov/UniGene/clust.cgi?ORG=Hs&CID=555918","555918")	-0.813294735603545	8.57631316659816	-7.26466681531426	1.70767305782258e-05	0.000562451954436442	2.98067239881718
203553_s_at	MAP4K5	mitogen-activated protein kinase kinase	=Hyperlink("http://www.ncbi.nlm.nih.gov/UniGene/clust.cgi?ORG=Hs&CID=130491","130491")	-0.814445958855133	8.12949263955496	-7.3602411015533	1.51449310710514e-05	0.000513996962327584	3.10708954644212
204690_at	STX8	syntaxin 8	=Hyperlink("http://www.ncbi.nlm.nih.gov/UniGene/clust.cgi?ORG=Hs&CID=431109","431109")	-0.8151119979447	10.0910544846843	-6.87834641506465	2.8056961310056e-05	0.000812507605734805	2.45778328496304
212956_at	TBC1D9	TBC1 domain family, member 9 (with GRAM	=Hyperlink("http://www.ncbi.nlm.nih.gov/UniGene/clust.cgi?ORG=Hs&CID=480819","480819")	-0.81515473781097	9.00442883174323	-6.96645460506939	2.50125839487989e-05	0.000746079120240359	2.57874069390658
202300_at	HBXIP	hepatitis B virus x interacting protein	=Hyperlink("http://www.ncbi.nlm.nih.gov/UniGene/clust.cgi?ORG=Hs&CID=439815","439815")	-0.816832353341402	12.1553980362536	-10.8494778635541	3.56704733824606e-07	3.32812821192156e-05	7.03689852074812
207914_x_at	EVX1	even-skipped homeobox 1	=Hyperlink("http://www.ncbi.nlm.nih.gov/UniGene/clust.cgi?ORG=Hs&CID=369879","369879")	-0.817588313622661	5.05260708451859	-6.88720392327368	2.77336446042223e-05	0.00080399629837532	2.46998915226956
222996_s_at	CXXC5	CXXC finger 5	=Hyperlink("http://www.ncbi.nlm.nih.gov/UniGene/clust.cgi?ORG=Hs&CID=189119","189119")	-0.81899816986782	10.0616553221364	-10.5237412456079	4.84013282958078e-07	4.1609160763731e-05	6.71912324453512
218377_s_at	RWDD2B	RWD domain containing 2B	=Hyperlink("http://www.ncbi.nlm.nih.gov/UniGene/clust.cgi?ORG=Hs&CID=723298","723298")	-0.821815895613794	8.78134331177573	-7.46430814830635	1.33054365046215e-05	0.000464543257273422	3.24343950489833
209659_s_at	CDC16	cell division cycle 16 homolog (S. cerev	=Hyperlink("http://www.ncbi.nlm.nih.gov/UniGene/clust.cgi?ORG=Hs&CID=374127","374127")	-0.822656922638201	10.5447849261035	-7.31466377370802	1.60351034154743e-05	0.00053621974265508	3.0469473543405
201588_at	TXNL1	thioredoxin-like 1	=Hyperlink("http://www.ncbi.nlm.nih.gov/UniGene/clust.cgi?ORG=Hs&CID=114412","114412")	-0.823227783479496	12.1658118892619	-12.8639686722507	6.32428294703418e-08	9.02820287543326e-06	8.82569304247854
214714_at	ZNF394	zinc finger protein 394	=Hyperlink("http://www.ncbi.nlm.nih.gov/UniGene/clust.cgi?ORG=Hs&CID=386324","386324")	-0.825565557925048	7.31259132203425	-7.15081480112754	1.97302308767235e-05	0.000623730433808688	2.82856944995727
218852_at	PPP2R3C	protein phosphatase 2 (formerly 2A), reg	=Hyperlink("http://www.ncbi.nlm.nih.gov/UniGene/clust.cgi?ORG=Hs&CID=530712,621667","530712,621667")	-0.825792224816752	8.87543841514155	-7.02533326631267	2.31770504344589e-05	0.000705178203953278	2.65900596704842
210218_s_at	SP100	SP100 nuclear antigen	=Hyperlink("http://www.ncbi.nlm.nih.gov/UniGene/clust.cgi?ORG=Hs&CID=369056","369056")	-0.825958705017806	7.77627514689544	-6.86607097922822	2.85117440121116e-05	0.000821942733710724	2.44085036393883
213661_at	PAMR1	peptidase domain containing associated w	=Hyperlink("http://www.ncbi.nlm.nih.gov/UniGene/clust.cgi?ORG=Hs&CID=55044","55044")	-0.826406624537034	9.4357540664789	-9.61328266898432	1.18656107729443e-06	7.91644756084435e-05	5.78255331352483
212242_at	TUBA4A	tubulin, alpha 4a	=Hyperlink("http://www.ncbi.nlm.nih.gov/UniGene/clust.cgi?ORG=Hs&CID=75318","75318")	-0.826626140969552	12.2375945395939	-11.7884311245669	1.54275570491156e-07	1.7620097512141e-05	7.90646089412902
212509_s_at	MXRA7	matrix-remodelling associated 7	=Hyperlink("http://www.ncbi.nlm.nih.gov/UniGene/clust.cgi?ORG=Hs&CID=250723,597019,707692","250723,597019,707692")	-0.827113273555197	13.0686369477379	-14.0838089285994	2.48360571091481e-08	4.49639543855189e-06	9.7812292095034
201010_s_at	TXNIP	thioredoxin interacting protein	=Hyperlink("http://www.ncbi.nlm.nih.gov/UniGene/clust.cgi?ORG=Hs&CID=533977","533977")	-0.82900822995195	10.9204693464441	-11.4724632311963	2.03200475303721e-07	2.16568927626334e-05	7.62123423665713
209141_at	UBE2G1	ubiquitin-conjugating enzyme E2G 1 (UBC7	=Hyperlink("http://www.ncbi.nlm.nih.gov/UniGene/clust.cgi?ORG=Hs&CID=462035","462035")	-0.829543429010435	9.51202069922924	-14.7364629244037	1.55148963890081e-08	3.12080946750808e-06	10.2586436128578
212845_at	SAMD4A	sterile alpha motif domain containing 4A	=Hyperlink("http://www.ncbi.nlm.nih.gov/UniGene/clust.cgi?ORG=Hs&CID=98259","98259")	-0.8295811477438	8.3062237161911	-8.49027858161635	3.96005267850935e-06	0.000190982468086491	4.51842272062264
217882_at	TMEM111	transmembrane protein 111	=Hyperlink("http://www.ncbi.nlm.nih.gov/UniGene/clust.cgi?ORG=Hs&CID=475392","475392")	-0.830468361068503	11.3069681135784	-8.56509782281963	3.64087920426045e-06	0.000180149385061484	4.60671597523314
209044_x_at	SF3B4	splicing factor 3b, subunit 4, 49kDa	=Hyperlink("http://www.ncbi.nlm.nih.gov/UniGene/clust.cgi?ORG=Hs&CID=516160","516160")	-0.832659223897998	10.2908341285764	-9.3952067483134	1.48596081917126e-06	9.38752623228987e-05	5.54695289585406
226621_at	FGG	fibrinogen gamma chain	=Hyperlink("http://www.ncbi.nlm.nih.gov/UniGene/clust.cgi?ORG=Hs&CID=546255","546255")	-0.832831660554614	9.78029461788199	-8.2620228004489	5.13527802046718e-06	0.000227529437414135	4.24525570249881
201467_s_at	NQO1	NAD(P)H dehydrogenase, quinone 1	=Hyperlink("http://www.ncbi.nlm.nih.gov/UniGene/clust.cgi?ORG=Hs&CID=406515","406515")	-0.832831971671004	11.4931729535605	-12.1690365655032	1.11643653684064e-07	1.4064785173217e-05	8.2406223980371
211670_x_at	SSX3	synovial sarcoma, X breakpoint 3	=Hyperlink("http://www.ncbi.nlm.nih.gov/UniGene/clust.cgi?ORG=Hs&CID=558445","558445")	-0.834089782093345	2.32342133103685	-40.6289549005458	3.07496292004804e-13	9.8896233913898e-10	19.9052076992185
217764_s_at	RAB31	RAB31, member RAS oncogene family	=Hyperlink("http://www.ncbi.nlm.nih.gov/UniGene/clust.cgi?ORG=Hs&CID=99528","99528")	-0.834112825174547	11.3556427302658	-12.9222711695225	6.03730203333958e-08	8.66376610689873e-06	8.87337272342432
208992_s_at	STAT3	signal transducer and activator of trans	=Hyperlink("http://www.ncbi.nlm.nih.gov/UniGene/clust.cgi?ORG=Hs&CID=463059","463059")	-0.834519963559321	7.91811578276438	-8.42594275057418	4.25871063216813e-06	0.000199695543579582	4.44201179440203
226031_at	CCDC132	coiled-coil domain containing 132	=Hyperlink("http://www.ncbi.nlm.nih.gov/UniGene/clust.cgi?ORG=Hs&CID=222282","222282")	-0.834555738017368	8.67718418137318	-6.75753832929945	3.28945557007658e-05	0.000912833245123119	2.29027290518446
202294_at	STAG1	stromal antigen 1	=Hyperlink("http://www.ncbi.nlm.nih.gov/UniGene/clust.cgi?ORG=Hs&CID=412586","412586")	-0.83457069948804	8.91924702693975	-7.81180855622533	8.71287975394784e-06	0.000338816998966642	3.6891141091204
226801_s_at	AIDA	axin interactor, dorsalization associate	=Hyperlink("http://www.ncbi.nlm.nih.gov/UniGene/clust.cgi?ORG=Hs&CID=156625,534965","156625,534965")	-0.836685283457198	12.2769843115832	-16.2688750410489	5.5176962476128e-09	1.48129510112148e-06	11.2979063121616
226661_at	CDCA2	cell division cycle associated 2	=Hyperlink("http://www.ncbi.nlm.nih.gov/UniGene/clust.cgi?ORG=Hs&CID=33366","33366")	-0.837795331333096	9.71336187315466	-9.31390831895947	1.61771163025961e-06	9.95786628204175e-05	5.45794647548599
200677_at	PTTG1IP	pituitary tumor-transforming 1 interacti	=Hyperlink("http://www.ncbi.nlm.nih.gov/UniGene/clust.cgi?ORG=Hs&CID=474010","474010")	-0.838674787897649	11.8563385245004	-12.2255291519065	1.06490990284400e-07	1.36122768880282e-05	8.2893717156686
204141_at	TUBB2A	tubulin, beta 2A	=Hyperlink("http://www.ncbi.nlm.nih.gov/UniGene/clust.cgi?ORG=Hs&CID=654543","654543")	-0.839096079071052	10.9938316257370	-8.58414956727844	3.56411926239333e-06	0.000177152927883051	4.62910167359336
218752_at	ZMAT5	zinc finger, matrin type 5	=Hyperlink("http://www.ncbi.nlm.nih.gov/UniGene/clust.cgi?ORG=Hs&CID=713647","713647")	-0.83955843951607	7.0816036391172	-8.1069490062083	6.1458502428117e-06	0.000259879630336991	4.05633608463134
217762_s_at	RAB31	RAB31, member RAS oncogene family	=Hyperlink("http://www.ncbi.nlm.nih.gov/UniGene/clust.cgi?ORG=Hs&CID=99528","99528")	-0.840347168440445	11.5656654681059	-11.8997776912237	1.40217133652891e-07	1.67388030184974e-05	8.00526587536328
202560_s_at	C1orf77	chromosome 1 open reading frame 77	=Hyperlink("http://www.ncbi.nlm.nih.gov/UniGene/clust.cgi?ORG=Hs&CID=723142","723142")	-0.842809983358327	9.04433869741446	-6.68953086758955	3.60054137639945e-05	0.00097503516470847	2.19512247978229
1554149_at	CLDND1	claudin domain containing 1	=Hyperlink("http://www.ncbi.nlm.nih.gov/UniGene/clust.cgi?ORG=Hs&CID=531371","531371")	-0.84417975337451	10.0740465897795	-9.13142007932918	1.96180762623085e-06	0.000115459453136891	5.25578291128457
222574_s_at	DHX40	DEAH (Asp-Glu-Ala-His) box polypeptide 4	=Hyperlink("http://www.ncbi.nlm.nih.gov/UniGene/clust.cgi?ORG=Hs&CID=29403","29403")	-0.84424642304228	9.50332832033133	-7.94831526643807	7.40529338497786e-06	0.000298969097953114	3.86022487865864
207543_s_at	P4HA1	prolyl 4-hydroxylase, alpha polypeptide	=Hyperlink("http://www.ncbi.nlm.nih.gov/UniGene/clust.cgi?ORG=Hs&CID=500047,593005","500047,593005")	-0.8443757500417	10.8101466807700	-12.7754642255692	6.78863924264063e-08	9.61577333138281e-06	8.75290846156635
201682_at	PMPCB	peptidase (mitochondrial processing) bet	=Hyperlink("http://www.ncbi.nlm.nih.gov/UniGene/clust.cgi?ORG=Hs&CID=184211","184211")	-0.84474063942015	10.3383087070182	-7.3823936801866	1.47315937023986e-05	0.000502464058439579	3.13622724702382
225275_at	EDIL3	EGF-like repeats and discoidin I-like do	=Hyperlink("http://www.ncbi.nlm.nih.gov/UniGene/clust.cgi?ORG=Hs&CID=482730","482730")	-0.848094470073443	11.5231374463969	-8.00018021606218	6.96534755523581e-06	0.000285052677831226	3.92466409522504
218386_x_at	USP16	ubiquitin specific peptidase 16	=Hyperlink("http://www.ncbi.nlm.nih.gov/UniGene/clust.cgi?ORG=Hs&CID=99819","99819")	-0.848791570800518	9.60400923602478	-6.95427750281864	2.54113391915960e-05	0.000753860537330716	2.5620841268359
201423_s_at	CUL4A	cullin 4A	=Hyperlink("http://www.ncbi.nlm.nih.gov/UniGene/clust.cgi?ORG=Hs&CID=339735","339735")	-0.849948978996217	9.02518997598614	-9.1486133882981	1.92623431109702e-06	0.000113610421746742	5.27497159452745
232481_s_at	SLITRK6	SLIT and NTRK-like family, member 6	=Hyperlink("http://www.ncbi.nlm.nih.gov/UniGene/clust.cgi?ORG=Hs&CID=525105","525105")	-0.850647397859879	2.68350465042183	-6.95927158017489	2.52469820657123e-05	0.00075143099860796	2.56891766512741
227607_at	STAMBPL1	STAM binding protein-like 1	=Hyperlink("http://www.ncbi.nlm.nih.gov/UniGene/clust.cgi?ORG=Hs&CID=16229","16229")	-0.85120047998655	10.4880669032380	-12.5633543144632	8.05942436190224e-08	1.09887537901996e-05	8.57645241233433
214853_s_at	SHC1	SHC (Src homology 2 domain containing) t	=Hyperlink("http://www.ncbi.nlm.nih.gov/UniGene/clust.cgi?ORG=Hs&CID=433795","433795")	-0.852373454143599	12.1083933374991	-17.1521323220060	3.165499088667e-09	9.72323947600383e-07	11.8502081997613
210201_x_at	BIN1	bridging integrator 1	=Hyperlink("http://www.ncbi.nlm.nih.gov/UniGene/clust.cgi?ORG=Hs&CID=193163","193163")	-0.853827456588364	8.26405187985078	-16.8720530699538	3.76430284418574e-09	1.11250409732895e-06	11.6785082128358
215208_x_at	RPL35A	ribosomal protein L35a	=Hyperlink("http://www.ncbi.nlm.nih.gov/UniGene/clust.cgi?ORG=Hs&CID=529631","529631")	-0.854549642729009	5.72394460147952	-7.17061815892873	1.92385628188096e-05	0.000612589505952475	2.85514486838188
210460_s_at	PSMD4	proteasome (prosome, macropain) 26S subu	=Hyperlink("http://www.ncbi.nlm.nih.gov/UniGene/clust.cgi?ORG=Hs&CID=505059","505059")	-0.855396381129445	11.0837846162490	-7.942562298827	7.45590835485188e-06	0.000299743962721711	3.85305779757429
222683_at	RNF20	ring finger protein 20	=Hyperlink("http://www.ncbi.nlm.nih.gov/UniGene/clust.cgi?ORG=Hs&CID=656088","656088")	-0.85622765286909	9.90262142975594	-10.9575207272059	3.22912303953215e-07	3.05983192697436e-05	7.14040221874472
201714_at	TUBG1	tubulin, gamma 1	=Hyperlink("http://www.ncbi.nlm.nih.gov/UniGene/clust.cgi?ORG=Hs&CID=279669","279669")	-0.8564762767343	11.4611812948066	-11.2325398624722	2.51576070235793e-07	2.57101339068074e-05	7.39972802584139
202555_s_at	MYLK	myosin light chain kinase	=Hyperlink("http://www.ncbi.nlm.nih.gov/UniGene/clust.cgi?ORG=Hs&CID=477375,625965","477375,625965")	-0.857037417735851	10.7614574111333	-8.91404553521762	2.47834718912189e-06	0.000136047823860682	5.0105946993835
202336_s_at	PAM	peptidylglycine alpha-amidating monooxyg	=Hyperlink("http://www.ncbi.nlm.nih.gov/UniGene/clust.cgi?ORG=Hs&CID=369430","369430")	-0.857891007176651	11.7857006373334	-8.11274313091428	6.1044575748905e-06	0.000259332725646572	4.06344409210966
209658_at	CDC16	cell division cycle 16 homolog (S. cerev	=Hyperlink("http://www.ncbi.nlm.nih.gov/UniGene/clust.cgi?ORG=Hs&CID=374127","374127")	-0.86195102526273	9.42312567143436	-8.76882583975983	2.90439486930836e-06	0.000151092092749224	4.84407832300982
213220_at	NCRNA00081	non-protein coding RNA 81	=Hyperlink("http://www.ncbi.nlm.nih.gov/UniGene/clust.cgi?ORG=Hs&CID=232543,651480","232543,651480")	-0.862649486382299	10.8875795362554	-12.28710085091	1.01167494359534e-07	1.31088248334330e-05	8.34225894004318
221471_at	SERINC3	serine incorporator 3	=Hyperlink("http://www.ncbi.nlm.nih.gov/UniGene/clust.cgi?ORG=Hs&CID=272168","272168")	-0.862689840425704	11.1820443668693	-7.68283224331407	1.01791270568453e-05	0.000377830123444002	3.52540744985843
208792_s_at	CLU	clusterin	=Hyperlink("http://www.ncbi.nlm.nih.gov/UniGene/clust.cgi?ORG=Hs&CID=436657","436657")	-0.8628797887331	11.6697751920432	-7.94988348349617	7.3915604317127e-06	0.000298780535656108	3.86217790116196
218672_at	SCNM1	sodium channel modifier 1	=Hyperlink("http://www.ncbi.nlm.nih.gov/UniGene/clust.cgi?ORG=Hs&CID=432360","432360")	-0.86323389328039	8.94830775996776	-7.56082497367558	1.18130099677758e-05	0.000426042480737296	3.36869828005668
224506_s_at	PPAPDC3	phosphatidic acid phosphatase type 2 dom	=Hyperlink("http://www.ncbi.nlm.nih.gov/UniGene/clust.cgi?ORG=Hs&CID=134292","134292")	-0.86379144001539	2.16503409921577	-53.0039518120101	1.72402583584879e-14	1.23869185281563e-10	21.7423759262290
221911_at	ETV1	ets variant 1	=Hyperlink("http://www.ncbi.nlm.nih.gov/UniGene/clust.cgi?ORG=Hs&CID=22634","22634")	-0.864599186485053	11.7134875245828	-9.12870359204568	1.96749277480312e-06	0.000115545292655597	5.25274844379026
209295_at	TNFRSF10B	tumor necrosis factor receptor superfami	=Hyperlink("http://www.ncbi.nlm.nih.gov/UniGene/clust.cgi?ORG=Hs&CID=521456","521456")	-0.8648781483035	10.537001152982	-8.48482573810897	3.98446723457802e-06	0.000191601359763019	4.51196403929186
1556138_a_at	NA	NA	=Hyperlink("http://www.ncbi.nlm.nih.gov/UniGene/clust.cgi?ORG=Hs&CID=NA","NA")	-0.86553976264489	2.60313345733858	-9.57723022153892	1.23117845966148e-06	8.08099427154762e-05	5.74391683484307
219940_s_at	PCID2	PCI domain containing 2	=Hyperlink("http://www.ncbi.nlm.nih.gov/UniGene/clust.cgi?ORG=Hs&CID=508769","508769")	-0.865652815639097	9.83827069362221	-11.2412328572563	2.49620066247186e-07	2.55580095918818e-05	7.40782969227148
222613_at	C12orf4	chromosome 12 open reading frame 4	=Hyperlink("http://www.ncbi.nlm.nih.gov/UniGene/clust.cgi?ORG=Hs&CID=302977","302977")	-0.869851520791781	8.54795562913177	-6.94804041701636	2.56182191393176e-05	0.000759035762435724	2.5535451700723
224834_at	UBTD2	ubiquitin domain containing 2	=Hyperlink("http://www.ncbi.nlm.nih.gov/UniGene/clust.cgi?ORG=Hs&CID=131570,722054","131570,722054")	-0.871441376579426	8.44928177134294	-6.73225582640515	3.40160093559922e-05	0.000935996633889719	2.25497173146957
227052_at	NA	NA	=Hyperlink("http://www.ncbi.nlm.nih.gov/UniGene/clust.cgi?ORG=Hs&CID=NA","NA")	-0.872941322797233	8.4519539852446	-7.65503808984433	1.05286720473141e-05	0.000388169348743695	3.48986695773922
203476_at	TPBG	trophoblast glycoprotein	=Hyperlink("http://www.ncbi.nlm.nih.gov/UniGene/clust.cgi?ORG=Hs&CID=82128","82128")	-0.87330581782815	10.4574568311949	-11.5468849561339	1.90324474195885e-07	2.06059220329901e-05	7.68907038208805
202458_at	PRSS23	protease, serine, 23	=Hyperlink("http://www.ncbi.nlm.nih.gov/UniGene/clust.cgi?ORG=Hs&CID=25338","25338")	-0.8747323513244	10.7536924880896	-9.30653632627789	1.63026886977213e-06	0.000100151629724484	5.44984355454789
202299_s_at	HBXIP	hepatitis B virus x interacting protein	=Hyperlink("http://www.ncbi.nlm.nih.gov/UniGene/clust.cgi?ORG=Hs&CID=439815","439815")	-0.874894046102751	12.1929365229605	-8.34595783264395	4.66435403248717e-06	0.000213230398600532	4.34637818710580
203616_at	POLB	polymerase (DNA directed), beta	=Hyperlink("http://www.ncbi.nlm.nih.gov/UniGene/clust.cgi?ORG=Hs&CID=654484","654484")	-0.875740775879517	8.49758287384005	-8.85750952455269	2.63559700042995e-06	0.000141414392540243	4.94602925020723
227679_at	HDAC11	histone deacetylase 11	=Hyperlink("http://www.ncbi.nlm.nih.gov/UniGene/clust.cgi?ORG=Hs&CID=404802","404802")	-0.875909567682025	2.25525814391516	-10.0253484376817	7.84227920313124e-07	5.84164326200546e-05	6.21558292046182
223230_at	PRPF38A	PRP38 pre-mRNA processing factor 38 (yea	=Hyperlink("http://www.ncbi.nlm.nih.gov/UniGene/clust.cgi?ORG=Hs&CID=5301","5301")	-0.877309974256967	9.15322802675923	-8.65130701948935	3.30717003191164e-06	0.000167612147979925	4.70769937647741
209609_s_at	MRPL9	mitochondrial ribosomal protein L9	=Hyperlink("http://www.ncbi.nlm.nih.gov/UniGene/clust.cgi?ORG=Hs&CID=288936","288936")	-0.87851120730905	11.4947214852431	-8.62203328955197	3.41662613354682e-06	0.000171459146219358	4.67349848326324
209340_at	UAP1	UDP-N-acteylglucosamine pyrophosphorylas	=Hyperlink("http://www.ncbi.nlm.nih.gov/UniGene/clust.cgi?ORG=Hs&CID=492859","492859")	-0.878597423038725	10.4085849100619	-15.0804792296687	1.21994334455032e-08	2.61570205346231e-06	10.5015661022316
210018_x_at	MALT1	mucosa associated lymphoid tissue lympho	=Hyperlink("http://www.ncbi.nlm.nih.gov/UniGene/clust.cgi?ORG=Hs&CID=601217","601217")	-0.879305737208624	7.77386770104204	-7.12725566883597	2.03327971755459e-05	0.000636631080391272	2.79688848632438
225485_at	TSGA14	testis specific, 14	=Hyperlink("http://www.ncbi.nlm.nih.gov/UniGene/clust.cgi?ORG=Hs&CID=368315","368315")	-0.879992908932208	7.7679111549349	-6.74613483476123	3.33953908994161e-05	0.000922168180517968	2.27436109462315
209040_s_at	PSMB8	proteasome (prosome, macropain) subunit,	=Hyperlink("http://www.ncbi.nlm.nih.gov/UniGene/clust.cgi?ORG=Hs&CID=180062","180062")	-0.880220526115949	8.99627677395833	-6.75010489361797	3.32201062823892e-05	0.00091989293926436	2.27990266023047
203211_s_at	MTMR2	myotubularin related protein 2	=Hyperlink("http://www.ncbi.nlm.nih.gov/UniGene/clust.cgi?ORG=Hs&CID=181326","181326")	-0.880944049131282	9.38097399938362	-8.2703377012758	5.08641356388805e-06	0.000226281254357672	4.25530848710995
227451_s_at	CCDC90A	coiled-coil domain containing 90A	=Hyperlink("http://www.ncbi.nlm.nih.gov/UniGene/clust.cgi?ORG=Hs&CID=214043","214043")	-0.881275422027303	7.76518783463914	-6.7713054890263	3.23006191227509e-05	0.000901498902775091	2.30945980481937
203360_s_at	MYCBP	c-myc binding protein	=Hyperlink("http://www.ncbi.nlm.nih.gov/UniGene/clust.cgi?ORG=Hs&CID=591506","591506")	-0.882659464233216	10.1713689860961	-13.8290913648034	3.00029991624193e-08	5.15853452580275e-06	9.58874278115268
223071_at	IER3IP1	immediate early response 3 interacting p	=Hyperlink("http://www.ncbi.nlm.nih.gov/UniGene/clust.cgi?ORG=Hs&CID=130917","130917")	-0.8851075644083	11.0354050084673	-9.09255499742007	2.04486515081601e-06	0.000119066029947673	5.21229768709696
202429_s_at	PPP3CA	protein phosphatase 3 (formerly 2B), cat	=Hyperlink("http://www.ncbi.nlm.nih.gov/UniGene/clust.cgi?ORG=Hs&CID=435512","435512")	-0.88512529197385	9.38503257424599	-6.69886977177641	3.55601484741198e-05	0.000966808114282694	2.20822526684850
208791_at	CLU	clusterin	=Hyperlink("http://www.ncbi.nlm.nih.gov/UniGene/clust.cgi?ORG=Hs&CID=436657","436657")	-0.8853754230019	11.5514557045609	-8.0174408433522	6.82524994599585e-06	0.000281213670533024	3.94603999396121
223092_at	ANKH	ankylosis, progressive homolog (mouse)	=Hyperlink("http://www.ncbi.nlm.nih.gov/UniGene/clust.cgi?ORG=Hs&CID=156727","156727")	-0.88724978846084	9.45933373172213	-9.77270022437097	1.00920969623169e-06	7.03627374785038e-05	5.95193460392003
218130_at	C17orf62	chromosome 17 open reading frame 62	=Hyperlink("http://www.ncbi.nlm.nih.gov/UniGene/clust.cgi?ORG=Hs&CID=163113","163113")	-0.8876240345041	8.40842973380937	-7.20397980788842	1.84398013160177e-05	0.000595860601036212	2.89980175006643
213043_s_at	MED24	mediator complex subunit 24	=Hyperlink("http://www.ncbi.nlm.nih.gov/UniGene/clust.cgi?ORG=Hs&CID=462983","462983")	-0.890705308612088	8.00446553182481	-6.80633169040577	3.08407812531375e-05	0.000873236517356444	2.35816139793192
210663_s_at	KYNU	kynureninase (L-kynurenine hydrolase)	=Hyperlink("http://www.ncbi.nlm.nih.gov/UniGene/clust.cgi?ORG=Hs&CID=470126","470126")	-0.89095415353825	11.2983689182186	-9.91042273678048	8.78996219066861e-07	6.31217698730023e-05	6.09637230112863
203333_at	KIFAP3	kinesin-associated protein 3	=Hyperlink("http://www.ncbi.nlm.nih.gov/UniGene/clust.cgi?ORG=Hs&CID=433442","433442")	-0.891503334360305	8.56149209941007	-7.26519642641354	1.70653230440736e-05	0.000562415031606223	2.98137609527582
233955_x_at	CXXC5	CXXC finger 5	=Hyperlink("http://www.ncbi.nlm.nih.gov/UniGene/clust.cgi?ORG=Hs&CID=189119","189119")	-0.891886721799436	10.5785464868908	-8.02849082533033	6.73715835929448e-06	0.000278844915438627	3.95970636165277
204385_at	KYNU	kynureninase (L-kynurenine hydrolase)	=Hyperlink("http://www.ncbi.nlm.nih.gov/UniGene/clust.cgi?ORG=Hs&CID=470126","470126")	-0.894325449166955	10.3784926572297	-11.1687619332279	2.66445425114886e-07	2.66811421577956e-05	7.34011154232921
218718_at	PDGFC	platelet derived growth factor C	=Hyperlink("http://www.ncbi.nlm.nih.gov/UniGene/clust.cgi?ORG=Hs&CID=570855","570855")	-0.895581842620546	11.2254799349457	-11.9253680106007	1.37186658668889e-07	1.64850122257615e-05	8.02785035815776
209903_s_at	ATR	ataxia telangiectasia and Rad3 related	=Hyperlink("http://www.ncbi.nlm.nih.gov/UniGene/clust.cgi?ORG=Hs&CID=271791","271791")	-0.897566514360621	9.40284860733728	-7.35400404168452	1.52635439845739e-05	0.00051705964520234	3.09887474285947
220741_s_at	PPA2	pyrophosphatase (inorganic) 2	=Hyperlink("http://www.ncbi.nlm.nih.gov/UniGene/clust.cgi?ORG=Hs&CID=654957","654957")	-0.898596972844599	10.8645388330001	-7.89772973084876	7.86335984998378e-06	0.000313131245300702	3.79707218023705
225578_at	C13orf37	chromosome 13 open reading frame 37	=Hyperlink("http://www.ncbi.nlm.nih.gov/UniGene/clust.cgi?ORG=Hs&CID=28465","28465")	-0.901753396802748	11.2131679365516	-6.70695846789657	3.51792615028241e-05	0.00095851049569518	2.21956455052780
202963_at	RFX5	regulatory factor X, 5 (influences HLA c	=Hyperlink("http://www.ncbi.nlm.nih.gov/UniGene/clust.cgi?ORG=Hs&CID=632472","632472")	-0.90236917815156	9.38222616600178	-10.2241523325969	6.45399619471604e-07	5.09651964186851e-05	6.41902192958466
218663_at	NCAPG	non-SMC condensin I complex, subunit G	=Hyperlink("http://www.ncbi.nlm.nih.gov/UniGene/clust.cgi?ORG=Hs&CID=567567","567567")	-0.903678637358091	9.89964768567175	-13.1406519507035	5.08171908181088e-08	7.7096363748743e-06	9.05010430043012
202931_x_at	BIN1	bridging integrator 1	=Hyperlink("http://www.ncbi.nlm.nih.gov/UniGene/clust.cgi?ORG=Hs&CID=193163","193163")	-0.90410275634294	8.27296230998636	-10.2426913102828	6.33880887833516e-07	5.03741824742696e-05	6.43781633022164
204462_s_at	SLC16A2	solute carrier family 16, member 2 (mono	=Hyperlink("http://www.ncbi.nlm.nih.gov/UniGene/clust.cgi?ORG=Hs&CID=75317","75317")	-0.904114100523295	7.96317460063953	-7.5948783904347	1.13303133473382e-05	0.000412165590329817	3.41261963357814
219641_at	DET1	de-etiolated homolog 1 (Arabidopsis)	=Hyperlink("http://www.ncbi.nlm.nih.gov/UniGene/clust.cgi?ORG=Hs&CID=690871","690871")	-0.904725098880927	7.47852021897502	-8.13098318305329	5.97610315261323e-06	0.000254870077901036	4.08579516832112
212408_at	TOR1AIP1	torsin A interacting protein 1	=Hyperlink("http://www.ncbi.nlm.nih.gov/UniGene/clust.cgi?ORG=Hs&CID=496459","496459")	-0.90537123371636	9.52939865289234	-9.6985072472272	1.08789419466328e-06	7.42579464334765e-05	5.87339966067673
206580_s_at	EFEMP2	EGF-containing fibulin-like extracellula	=Hyperlink("http://www.ncbi.nlm.nih.gov/UniGene/clust.cgi?ORG=Hs&CID=719933","719933")	-0.907714200860564	8.31289310877474	-6.92023421955858	2.65627827017024e-05	0.00077955992711518	2.51541486777068
218755_at	KIF20A	kinesin family member 20A	=Hyperlink("http://www.ncbi.nlm.nih.gov/UniGene/clust.cgi?ORG=Hs&CID=718626","718626")	-0.911057255973311	10.0835437409064	-13.3766431270526	4.23038101102234e-08	6.78287629846471e-06	9.23785335686022
56197_at	PLSCR3	phospholipid scramblase 3	=Hyperlink("http://www.ncbi.nlm.nih.gov/UniGene/clust.cgi?ORG=Hs&CID=655161","655161")	-0.912828354924001	7.75228431744935	-7.03202872230538	2.29776646718860e-05	0.000701453833576418	2.66810490461397
228048_at	C10orf41	chromosome 10 open reading frame 41	=Hyperlink("http://www.ncbi.nlm.nih.gov/UniGene/clust.cgi?ORG=Hs&CID=534598","534598")	-0.913810571284944	3.57636148211206	-7.71986550403674	9.73267401771166e-06	0.000364225839779867	3.57261713943481
210986_s_at	TPM1	tropomyosin 1 (alpha)	=Hyperlink("http://www.ncbi.nlm.nih.gov/UniGene/clust.cgi?ORG=Hs&CID=133892","133892")	-0.91438589136185	11.9254392021175	-11.2895082542285	2.39053530191309e-07	2.48012367423336e-05	7.45271647581252
229011_at	NA	NA	=Hyperlink("http://www.ncbi.nlm.nih.gov/UniGene/clust.cgi?ORG=Hs&CID=NA","NA")	-0.91522191896259	7.9083387501784	-9.67330515203177	1.11611283669425e-06	7.5899837495346e-05	5.8466060511517
231579_s_at	TIMP2	TIMP metallopeptidase inhibitor 2	=Hyperlink("http://www.ncbi.nlm.nih.gov/UniGene/clust.cgi?ORG=Hs&CID=633514","633514")	-0.9154501043196	11.2130077139195	-8.29543342025273	4.9419495997472e-06	0.000221839978954169	4.2856023370851
209487_at	RBPMS	RNA binding protein with multiple splici	=Hyperlink("http://www.ncbi.nlm.nih.gov/UniGene/clust.cgi?ORG=Hs&CID=334587","334587")	-0.916133828455287	9.57967593803158	-7.13123658432944	2.02296055354141e-05	0.000635497735928206	2.80224679039424
202886_s_at	PPP2R1B	protein phosphatase 2 (formerly 2A), reg	=Hyperlink("http://www.ncbi.nlm.nih.gov/UniGene/clust.cgi?ORG=Hs&CID=584790","584790")	-0.918819715520165	6.9868865932171	-6.97365446282094	2.47799796103878e-05	0.000741974471630861	2.58857998771357
202795_x_at	TRIOBP	TRIO and F-actin binding protein	=Hyperlink("http://www.ncbi.nlm.nih.gov/UniGene/clust.cgi?ORG=Hs&CID=533030","533030")	-0.919158206272575	9.53767438826834	-8.33552696500464	4.72025520715027e-06	0.000214708779909269	4.33385422706329
212694_s_at	PCCB	propionyl Coenzyme A carboxylase, beta p	=Hyperlink("http://www.ncbi.nlm.nih.gov/UniGene/clust.cgi?ORG=Hs&CID=63788","63788")	-0.919979651026472	9.14762417193624	-6.78594177502244	3.16817801499677e-05	0.000889220395122939	2.32983037312619
219767_s_at	CRYZL1	crystallin, zeta (quinone reductase)-lik	=Hyperlink("http://www.ncbi.nlm.nih.gov/UniGene/clust.cgi?ORG=Hs&CID=352671","352671")	-0.92250511902845	8.37470636632838	-8.19370779668019	5.55645592890426e-06	0.000240728389788305	4.16236706384316
219133_at	OXSM	3-oxoacyl-ACP synthase, mitochondrial	=Hyperlink("http://www.ncbi.nlm.nih.gov/UniGene/clust.cgi?ORG=Hs&CID=55781","55781")	-0.922835925243318	8.75605467074448	-6.84834039361456	2.91826503284318e-05	0.000835810061135155	2.41635748914837
223269_at	POLR3GL	polymerase (RNA) III (DNA directed) poly	=Hyperlink("http://www.ncbi.nlm.nih.gov/UniGene/clust.cgi?ORG=Hs&CID=591456","591456")	-0.923142758717843	9.6680207309143	-9.7426355867318	1.04032611812611e-06	7.18179678138195e-05	5.92017208376193
222684_s_at	NOL10	nucleolar protein 10	=Hyperlink("http://www.ncbi.nlm.nih.gov/UniGene/clust.cgi?ORG=Hs&CID=222494","222494")	-0.9248412067643	8.68878776743891	-9.04920507438553	2.14201538578772e-06	0.000123148991816975	5.16361433783815
203417_at	MFAP2	microfibrillar-associated protein 2	=Hyperlink("http://www.ncbi.nlm.nih.gov/UniGene/clust.cgi?ORG=Hs&CID=389137","389137")	-0.926882039978157	9.15742819989981	-8.65250755558711	3.302762754422e-06	0.000167612147979925	4.70910001833025
227249_at	NDE1	nudE nuclear distribution gene E homolog	=Hyperlink("http://www.ncbi.nlm.nih.gov/UniGene/clust.cgi?ORG=Hs&CID=655378","655378")	-0.927860618079395	8.79323943278414	-8.0536175999846	6.54137412139578e-06	0.000273083647714373	3.99072997504627
222870_s_at	B3GNT2	UDP-GlcNAc:betaGal beta-1,3-N-acetylgluc	=Hyperlink("http://www.ncbi.nlm.nih.gov/UniGene/clust.cgi?ORG=Hs&CID=173203","173203")	-0.92924901288681	8.24680383947339	-7.90060238895264	7.8365455342868e-06	0.000312290908955635	3.80066655207539
216100_s_at	TOR1AIP1	torsin A interacting protein 1	=Hyperlink("http://www.ncbi.nlm.nih.gov/UniGene/clust.cgi?ORG=Hs&CID=496459","496459")	-0.93146592593434	6.47587442723218	-9.73174730258464	1.05185016663574e-06	7.22486279658404e-05	5.90864822393349
228408_s_at	SDAD1	SDA1 domain containing 1	=Hyperlink("http://www.ncbi.nlm.nih.gov/UniGene/clust.cgi?ORG=Hs&CID=632604","632604")	-0.932311718076434	8.53640749592167	-7.30451714562493	1.62408366840543e-05	0.000541774097437871	3.0335226924652
223211_at	HACL1	2-hydroxyacyl-CoA lyase 1	=Hyperlink("http://www.ncbi.nlm.nih.gov/UniGene/clust.cgi?ORG=Hs&CID=63290","63290")	-0.93233293158741	8.7439018607966	-13.9333664447688	2.77586721690391e-08	4.85831480817198e-06	9.66797294410925
201200_at	CREG1	cellular repressor of E1A-stimulated gen	=Hyperlink("http://www.ncbi.nlm.nih.gov/UniGene/clust.cgi?ORG=Hs&CID=5710","5710")	-0.93332985938775	11.1883213799894	-8.17258979851691	5.69407979773335e-06	0.000245136860583521	4.13663701747685
218357_s_at	TIMM8B	translocase of inner mitochondrial membr	=Hyperlink("http://www.ncbi.nlm.nih.gov/UniGene/clust.cgi?ORG=Hs&CID=279915,530373","279915,530373")	-0.933632560085455	10.8595777179289	-6.79898182587033	3.11411387466026e-05	0.000878556120211814	2.34795538660291
225692_at	CAMTA1	calmodulin binding transcription activat	=Hyperlink("http://www.ncbi.nlm.nih.gov/UniGene/clust.cgi?ORG=Hs&CID=397705","397705")	-0.936157604976575	10.8084897411538	-8.76364440433777	2.92098999089261e-06	0.000151522891605364	4.83809618834916
205930_at	GTF2E1	general transcription factor IIE, polype	=Hyperlink("http://www.ncbi.nlm.nih.gov/UniGene/clust.cgi?ORG=Hs&CID=445272","445272")	-0.936421945715025	8.47681052344731	-7.84917819521851	8.33183345794248e-06	0.000327257898213366	3.73617558488529
209250_at	DEGS1	degenerative spermatocyte homolog 1, lip	=Hyperlink("http://www.ncbi.nlm.nih.gov/UniGene/clust.cgi?ORG=Hs&CID=299878","299878")	-0.937791792615151	11.7006063970315	-8.42658619580827	4.25560601918273e-06	0.000199695543579582	4.44277825870572
213677_s_at	PMS1	PMS1 postmeiotic segregation increased 1	=Hyperlink("http://www.ncbi.nlm.nih.gov/UniGene/clust.cgi?ORG=Hs&CID=111749","111749")	-0.938537007495857	8.51784181838359	-10.7568787215236	3.88727243526042e-07	3.5623182131071e-05	6.94744469262826
205474_at	CRLF3	cytokine receptor-like factor 3	=Hyperlink("http://www.ncbi.nlm.nih.gov/UniGene/clust.cgi?ORG=Hs&CID=370168","370168")	-0.939059272927034	8.71349812957486	-7.36781709103619	1.50021868703813e-05	0.000510102342747571	3.11706129511705
231835_at	C1orf93	chromosome 1 open reading frame 93	=Hyperlink("http://www.ncbi.nlm.nih.gov/UniGene/clust.cgi?ORG=Hs&CID=462033","462033")	-0.939149117059248	8.98127323958696	-7.12955746213458	2.02730622641196e-05	0.000636201774925013	2.79998694341685
201291_s_at	TOP2A	topoisomerase (DNA) II alpha 170kDa	=Hyperlink("http://www.ncbi.nlm.nih.gov/UniGene/clust.cgi?ORG=Hs&CID=156346","156346")	-0.942895854349105	11.6363262370581	-9.69356903355226	1.09336206432179e-06	7.45381182877731e-05	5.86815427341849
1568763_s_at	NA	NA	=Hyperlink("http://www.ncbi.nlm.nih.gov/UniGene/clust.cgi?ORG=Hs&CID=NA","NA")	-0.943576621256621	8.22003986034678	-7.10891762325634	2.08155058756086e-05	0.000648852784349431	2.77217922930166
203367_at	DUSP14	dual specificity phosphatase 14	=Hyperlink("http://www.ncbi.nlm.nih.gov/UniGene/clust.cgi?ORG=Hs&CID=91448","91448")	-0.943813342890502	8.84110053933455	-10.2289688957284	6.42385326166842e-07	5.08669782583419e-05	6.42390772803504
202053_s_at	ALDH3A2	aldehyde dehydrogenase 3 family, member	=Hyperlink("http://www.ncbi.nlm.nih.gov/UniGene/clust.cgi?ORG=Hs&CID=499886","499886")	-0.944977560394195	9.89991982427366	-7.41990421494422	1.40591077178560e-05	0.000485278860147585	3.18542582229389
226524_at	C3orf38	chromosome 3 open reading frame 38	=Hyperlink("http://www.ncbi.nlm.nih.gov/UniGene/clust.cgi?ORG=Hs&CID=476944,518099","476944,518099")	-0.945364516561078	8.539065598386	-9.28865488218308	1.66116770953587e-06	0.000101622500197388	5.43016698004837
202836_s_at	TXNL4A	thioredoxin-like 4A	=Hyperlink("http://www.ncbi.nlm.nih.gov/UniGene/clust.cgi?ORG=Hs&CID=465498","465498")	-0.947291269305246	11.3781349992167	-13.9700841467139	2.70123980883893e-08	4.76420279187963e-06	9.69572890425872
203904_x_at	CD82	CD82 molecule	=Hyperlink("http://www.ncbi.nlm.nih.gov/UniGene/clust.cgi?ORG=Hs&CID=527778","527778")	-0.948789620438708	8.87940314170664	-8.6635579217818	3.26249243497136e-06	0.000165777670894107	4.72198502120751
201667_at	GJA1	gap junction protein, alpha 1, 43kDa	=Hyperlink("http://www.ncbi.nlm.nih.gov/UniGene/clust.cgi?ORG=Hs&CID=74471","74471")	-0.949472673112549	12.8858881865305	-10.2065784042036	6.56528316630624e-07	5.15742610801427e-05	6.40117824568737
218715_at	UTP6	UTP6, small subunit (SSU) processome com	=Hyperlink("http://www.ncbi.nlm.nih.gov/UniGene/clust.cgi?ORG=Hs&CID=589862","589862")	-0.950308069170234	10.1340575886939	-12.1888759438682	1.09803915318005e-07	1.39293017865706e-05	8.25776706226448
215446_s_at	LOX	lysyl oxidase	=Hyperlink("http://www.ncbi.nlm.nih.gov/UniGene/clust.cgi?ORG=Hs&CID=102267,708303","102267,708303")	-0.95554442494909	9.91479439340265	-6.70868076131645	3.50987270535825e-05	0.000957118654191831	2.22197784980315
209130_at	SNAP23	synaptosomal-associated protein, 23kDa	=Hyperlink("http://www.ncbi.nlm.nih.gov/UniGene/clust.cgi?ORG=Hs&CID=511149","511149")	-0.957896450449727	10.5972817793898	-8.0137486851247	6.8549603165205e-06	0.000282012757942632	3.9414704606405
202916_s_at	FAM20B	family with sequence similarity 20, memb	=Hyperlink("http://www.ncbi.nlm.nih.gov/UniGene/clust.cgi?ORG=Hs&CID=5737","5737")	-0.95818682027027	8.75984884993495	-8.44241123200946	4.18001413678728e-06	0.000197847816491738	4.46161450473037
200849_s_at	AHCYL1	adenosylhomocysteinase-like 1	=Hyperlink("http://www.ncbi.nlm.nih.gov/UniGene/clust.cgi?ORG=Hs&CID=485365","485365")	-0.958941471078488	10.3350139532099	-8.28117439252263	5.02348067101452e-06	0.000224945786804028	4.26839847600175
223542_at	ANKRD32	ankyrin repeat domain 32	=Hyperlink("http://www.ncbi.nlm.nih.gov/UniGene/clust.cgi?ORG=Hs&CID=657315","657315")	-0.95971465098007	7.50328810798132	-8.91997449447544	2.46245320717296e-06	0.000135311185027318	5.01734650933089
202211_at	ARFGAP3	ADP-ribosylation factor GTPase activatin	=Hyperlink("http://www.ncbi.nlm.nih.gov/UniGene/clust.cgi?ORG=Hs&CID=685225","685225")	-0.960142205665427	9.4113156743732	-7.30924268432266	1.61446706270819e-05	0.000539224109062739	3.03977650671557
209647_s_at	SOCS5	suppressor of cytokine signaling 5	=Hyperlink("http://www.ncbi.nlm.nih.gov/UniGene/clust.cgi?ORG=Hs&CID=468426","468426")	-0.962692295127	8.8143162542208	-9.9161414323378	8.73998281705653e-07	6.29589671307728e-05	6.10233239923924
212373_at	FEM1B	fem-1 homolog b (C. elegans)	=Hyperlink("http://www.ncbi.nlm.nih.gov/UniGene/clust.cgi?ORG=Hs&CID=362733","362733")	-0.96282206288207	7.12369758161584	-6.69584964871174	3.57034941129079e-05	0.00096865851757428	2.20398921145452
203069_at	SV2A	synaptic vesicle glycoprotein 2A	=Hyperlink("http://www.ncbi.nlm.nih.gov/UniGene/clust.cgi?ORG=Hs&CID=516153","516153")	-0.963105781357948	9.11261460434081	-8.72372304927026	3.05233780799598e-06	0.000156848279748290	4.79191056552932
208767_s_at	LAPTM4B	lysosomal protein transmembrane 4 beta	=Hyperlink("http://www.ncbi.nlm.nih.gov/UniGene/clust.cgi?ORG=Hs&CID=492314","492314")	-0.964674763480781	9.90886577844089	-9.07709089881174	2.07896350293805e-06	0.000120028859052944	5.19495285821318
201512_s_at	TOMM70A	translocase of outer mitochondrial membr	=Hyperlink("http://www.ncbi.nlm.nih.gov/UniGene/clust.cgi?ORG=Hs&CID=227253","227253")	-0.965135646941386	9.1609896590739	-9.3782316522647	1.51248011827865e-06	9.47374264987808e-05	5.52842162666271
206138_s_at	PI4KB	phosphatidylinositol 4-kinase, catalytic	=Hyperlink("http://www.ncbi.nlm.nih.gov/UniGene/clust.cgi?ORG=Hs&CID=632465","632465")	-0.96523969385738	9.73031506126398	-9.72862232401896	1.05518307479340e-06	7.238604334356e-05	5.90533879924124
214268_s_at	MTMR4	myotubularin related protein 4	=Hyperlink("http://www.ncbi.nlm.nih.gov/UniGene/clust.cgi?ORG=Hs&CID=514373","514373")	-0.965731567935926	9.80611783639947	-10.3743517922916	5.58211732281771e-07	4.62702989842666e-05	6.57043616748736
222148_s_at	RHOT1	ras homolog gene family, member T1	=Hyperlink("http://www.ncbi.nlm.nih.gov/UniGene/clust.cgi?ORG=Hs&CID=655325","655325")	-0.965852057315804	8.294898837089	-8.3878577796434	4.44689656632087e-06	0.000206951901162873	4.39656403400004
212685_s_at	TBL2	transducin (beta)-like 2	=Hyperlink("http://www.ncbi.nlm.nih.gov/UniGene/clust.cgi?ORG=Hs&CID=647044","647044")	-0.968159337224025	10.2774180766616	-8.0142963150595	6.8505448102176e-06	0.000282012757942632	3.94214832488626
212413_at	SEPT6	septin 6	=Hyperlink("http://www.ncbi.nlm.nih.gov/UniGene/clust.cgi?ORG=Hs&CID=496666","496666")	-0.968906391396895	2.61952811219658	-38.7672113731945	5.1076754328413e-13	1.55145641272554e-09	19.5409898919084
208946_s_at	BECN1	beclin 1, autophagy related	=Hyperlink("http://www.ncbi.nlm.nih.gov/UniGene/clust.cgi?ORG=Hs&CID=716464","716464")	-0.969218124771515	9.84192036867827	-7.68652140405153	1.01336788638429e-05	0.00037639870372324	3.53011777551096
200872_at	S100A10	S100 calcium binding protein A10	=Hyperlink("http://www.ncbi.nlm.nih.gov/UniGene/clust.cgi?ORG=Hs&CID=143873","143873")	-0.971877127612245	14.4651524329176	-12.8737634935122	6.27505221061428e-08	8.9813738119198e-06	8.83371801098635
224516_s_at	CXXC5	CXXC finger 5	=Hyperlink("http://www.ncbi.nlm.nih.gov/UniGene/clust.cgi?ORG=Hs&CID=189119","189119")	-0.9732365480681	10.5032827020681	-8.92505678917046	2.44891656868583e-06	0.000134838382067369	5.0231312575762
203040_s_at	HMBS	hydroxymethylbilane synthase	=Hyperlink("http://www.ncbi.nlm.nih.gov/UniGene/clust.cgi?ORG=Hs&CID=82609","82609")	-0.97344987569244	8.83342395042515	-7.62748436957548	1.08879816367428e-05	0.000398194244808638	3.45454154138773
207843_x_at	CYB5A	cytochrome b5 type A (microsomal)	=Hyperlink("http://www.ncbi.nlm.nih.gov/UniGene/clust.cgi?ORG=Hs&CID=465413","465413")	-0.974250780287752	9.43464530434282	-7.35718168668946	1.52029889630355e-05	0.000515647283842409	3.10306061386309
207829_s_at	BNIP1	BCL2/adenovirus E1B 19kDa interacting pr	=Hyperlink("http://www.ncbi.nlm.nih.gov/UniGene/clust.cgi?ORG=Hs&CID=145726","145726")	-0.97675969129566	7.33576781599608	-6.74366263903883	3.35050433747842e-05	0.000924262485628821	2.27090924580090
202166_s_at	PPP1R2	protein phosphatase 1, regulatory (inhib	=Hyperlink("http://www.ncbi.nlm.nih.gov/UniGene/clust.cgi?ORG=Hs&CID=535731","535731")	-0.979020416533622	10.2435158718976	-10.5300369919973	4.811306358553e-07	4.14379712266746e-05	6.72534810319206
201631_s_at	IER3	immediate early response 3	=Hyperlink("http://www.ncbi.nlm.nih.gov/UniGene/clust.cgi?ORG=Hs&CID=591785","591785")	-0.979432534702397	10.4099532484467	-11.8896253097449	1.41439472140927e-07	1.68479371226692e-05	7.99629326143197
238914_at	DCC	deleted in colorectal carcinoma	=Hyperlink("http://www.ncbi.nlm.nih.gov/UniGene/clust.cgi?ORG=Hs&CID=162025","162025")	-0.98086462717598	3.27647933228331	-7.28151452534247	1.67178244355537e-05	0.000554303851433535	3.00304063595901
206095_s_at	SFRS13A	splicing factor, arginine/serine-rich 13	=Hyperlink("http://www.ncbi.nlm.nih.gov/UniGene/clust.cgi?ORG=Hs&CID=3530,652334","3530,652334")	-0.98319873666274	10.8731949271599	-8.22042284124224	5.38747406836982e-06	0.000234709278635952	4.19484403267273
226565_at	TMEM99	transmembrane protein 99	=Hyperlink("http://www.ncbi.nlm.nih.gov/UniGene/clust.cgi?ORG=Hs&CID=353163","353163")	-0.985060168046362	8.7418885068102	-11.0748837665081	2.90094160032267e-07	2.85267953233169e-05	7.25178814959211
203030_s_at	PTPRN2	protein tyrosine phosphatase, receptor t	=Hyperlink("http://www.ncbi.nlm.nih.gov/UniGene/clust.cgi?ORG=Hs&CID=490789","490789")	-0.98533514435404	9.66980231617109	-8.17580798571542	5.67287189157689e-06	0.000244802107870534	4.14056131178377
224298_s_at	UBAC2	UBA domain containing 2	=Hyperlink("http://www.ncbi.nlm.nih.gov/UniGene/clust.cgi?ORG=Hs&CID=508545","508545")	-0.986149935293255	7.93152619553452	-9.09683228042804	2.03554082198649e-06	0.000118649461025705	5.21709090034721
218751_s_at	FBXW7	F-box and WD repeat domain containing 7	=Hyperlink("http://www.ncbi.nlm.nih.gov/UniGene/clust.cgi?ORG=Hs&CID=679796","679796")	-0.98645731766341	5.82525619446082	-7.23965515219644	1.76249155211538e-05	0.000576685970149064	2.9473988416112
205105_at	MAN2A1	mannosidase, alpha, class 2A, member 1	=Hyperlink("http://www.ncbi.nlm.nih.gov/UniGene/clust.cgi?ORG=Hs&CID=432822","432822")	-0.986648320112332	9.16129559503624	-8.78479863404293	2.85387480977031e-06	0.000149316368635590	4.86250162574458
204011_at	SPRY2	sprouty homolog 2 (Drosophila)	=Hyperlink("http://www.ncbi.nlm.nih.gov/UniGene/clust.cgi?ORG=Hs&CID=18676","18676")	-0.989460691478099	10.6136412993656	-6.75725101436047	3.29070750093766e-05	0.000912833245123119	2.28987221411969
212633_at	KIAA0776	KIAA0776	=Hyperlink("http://www.ncbi.nlm.nih.gov/UniGene/clust.cgi?ORG=Hs&CID=149367","149367")	-0.989497352923206	9.56275283861305	-6.69557014917003	3.57167914298994e-05	0.00096865851757428	2.20359712090673
219862_s_at	NARF	nuclear prelamin A recognition factor	=Hyperlink("http://www.ncbi.nlm.nih.gov/UniGene/clust.cgi?ORG=Hs&CID=256526,600304","256526,600304")	-0.990045348844061	9.46026600834381	-8.79275584709642	2.82906203003288e-06	0.000148444305654556	4.87166959473582
225014_at	C4orf52	chromosome 4 open reading frame 52	=Hyperlink("http://www.ncbi.nlm.nih.gov/UniGene/clust.cgi?ORG=Hs&CID=479386","479386")	-0.995724325624995	9.06738320822247	-7.8102628722213	8.7290396383994e-06	0.000339204152259763	3.68716397987478
226151_x_at	CRYZL1	crystallin, zeta (quinone reductase)-lik	=Hyperlink("http://www.ncbi.nlm.nih.gov/UniGene/clust.cgi?ORG=Hs&CID=352671","352671")	-0.997666865450462	8.52362389019584	-9.31307794262981	1.61912082756929e-06	9.95786628204175e-05	5.45703403461087
228190_at	NA	NA	=Hyperlink("http://www.ncbi.nlm.nih.gov/UniGene/clust.cgi?ORG=Hs&CID=NA","NA")	-1.00017398208155	7.17637517222603	-6.7868014457985	3.16458299100828e-05	0.000889131778420314	2.33102596639832
222412_s_at	SSR3	signal sequence receptor, gamma (translo	=Hyperlink("http://www.ncbi.nlm.nih.gov/UniGene/clust.cgi?ORG=Hs&CID=518346","518346")	-1.00062595487423	10.1973685981743	-8.20039616185019	5.51361993987952e-06	0.000239061990652587	4.17050557071068
227240_at	NGEF	neuronal guanine nucleotide exchange fac	=Hyperlink("http://www.ncbi.nlm.nih.gov/UniGene/clust.cgi?ORG=Hs&CID=97316","97316")	-1.00142891107248	4.63750400563956	-7.75994920643899	9.27309762604202e-06	0.000352332600906079	3.62352972401644
206632_s_at	APOBEC3B	apolipoprotein B mRNA editing enzyme, ca	=Hyperlink("http://www.ncbi.nlm.nih.gov/UniGene/clust.cgi?ORG=Hs&CID=226307","226307")	-1.00279687186864	10.8237932855165	-8.04052880280376	6.64258328984693e-06	0.000275975107425821	3.97457856453305
239787_at	KCTD4	potassium channel tetramerisation domain	=Hyperlink("http://www.ncbi.nlm.nih.gov/UniGene/clust.cgi?ORG=Hs&CID=23406,693242","23406,693242")	-1.00332790512791	9.11903076191907	-10.6027523145062	4.49151742194157e-07	3.92290279624050e-05	6.79700506254424
217752_s_at	CNDP2	CNDP dipeptidase 2 (metallopeptidase M20	=Hyperlink("http://www.ncbi.nlm.nih.gov/UniGene/clust.cgi?ORG=Hs&CID=149185,529027","149185,529027")	-1.00354438579525	9.88487971994335	-9.72739178177436	1.05649862987034e-06	7.238604334356e-05	5.90403537744734
201858_s_at	SRGN	serglycin	=Hyperlink("http://www.ncbi.nlm.nih.gov/UniGene/clust.cgi?ORG=Hs&CID=1908","1908")	-1.00473728787772	10.2016924070436	-8.2572756789463	5.16340248781104e-06	0.000227852325279313	4.23951290532031
235696_at	NA	NA	=Hyperlink("http://www.ncbi.nlm.nih.gov/UniGene/clust.cgi?ORG=Hs&CID=NA","NA")	-1.00478452868155	8.37647796088605	-6.91080841998041	2.68914017443625e-05	0.000783735282714828	2.50246640434187
234418_x_at	CD44	CD44 molecule (Indian blood group)	=Hyperlink("http://www.ncbi.nlm.nih.gov/UniGene/clust.cgi?ORG=Hs&CID=502328","502328")	-1.00749481711694	3.15872879605406	-9.33652020366288	1.57984327098708e-06	9.79341619514948e-05	5.48276705692164
217761_at	ADI1	acireductone dioxygenase 1	=Hyperlink("http://www.ncbi.nlm.nih.gov/UniGene/clust.cgi?ORG=Hs&CID=502773","502773")	-1.00772428429520	10.9391629333926	-8.96956317800552	2.33375216498548e-06	0.000130069214699879	5.07367532504805
200054_at	ZNF259	zinc finger protein 259	=Hyperlink("http://www.ncbi.nlm.nih.gov/UniGene/clust.cgi?ORG=Hs&CID=7165","7165")	-1.00776572481832	7.9168638315096	-7.0469660984651	2.25394488798285e-05	0.000691276427906505	2.68838344461636
209849_s_at	RAD51C	RAD51 homolog C (S. cerevisiae)	=Hyperlink("http://www.ncbi.nlm.nih.gov/UniGene/clust.cgi?ORG=Hs&CID=412587","412587")	-1.00893188963465	8.68150334974844	-6.6941737259542	3.57833064811126e-05	0.00096998129987845	2.20163801905566
225723_at	C6orf129	chromosome 6 open reading frame 129	=Hyperlink("http://www.ncbi.nlm.nih.gov/UniGene/clust.cgi?ORG=Hs&CID=284207","284207")	-1.00939178793412	7.73199562084505	-6.83968715164491	2.95162133943257e-05	0.000842275035143402	2.40438892336104
213035_at	ANKRD28	ankyrin repeat domain 28	=Hyperlink("http://www.ncbi.nlm.nih.gov/UniGene/clust.cgi?ORG=Hs&CID=335239","335239")	-1.00972466276955	8.78142908668929	-9.5611975277782	1.25160028839948e-06	8.17577607744819e-05	5.72669545501294
213194_at	ROBO1	roundabout, axon guidance receptor, homo	=Hyperlink("http://www.ncbi.nlm.nih.gov/UniGene/clust.cgi?ORG=Hs&CID=13640","13640")	-1.00975434734358	9.72572708195155	-7.64823616577984	1.06161685882452e-05	0.00039081833057521	3.48115506986099
231895_at	SASS6	spindle assembly 6 homolog (C. elegans)	=Hyperlink("http://www.ncbi.nlm.nih.gov/UniGene/clust.cgi?ORG=Hs&CID=591447","591447")	-1.01077825634865	6.51532265513385	-7.05418946087335	2.23307655460691e-05	0.000687076311891574	2.69817930606740
200850_s_at	AHCYL1	adenosylhomocysteinase-like 1	=Hyperlink("http://www.ncbi.nlm.nih.gov/UniGene/clust.cgi?ORG=Hs&CID=485365","485365")	-1.011155008805	11.5686284427443	-16.1955730291915	5.78533281348503e-09	1.51345967261863e-06	11.2506123196027
237321_at	NA	NA	=Hyperlink("http://www.ncbi.nlm.nih.gov/UniGene/clust.cgi?ORG=Hs&CID=NA","NA")	-1.01177064805408	8.87792614311655	-7.21967732721392	1.80763610100258e-05	0.000587594346414411	2.92076489613176
218147_s_at	GLT8D1	glycosyltransferase 8 domain containing	=Hyperlink("http://www.ncbi.nlm.nih.gov/UniGene/clust.cgi?ORG=Hs&CID=297304","297304")	-1.01338818382529	9.68944386927533	-7.8555666606039	8.26850863735228e-06	0.000325332133609333	3.74420433529524
223046_at	EGLN1	egl nine homolog 1 (C. elegans)	=Hyperlink("http://www.ncbi.nlm.nih.gov/UniGene/clust.cgi?ORG=Hs&CID=444450,710300","444450,710300")	-1.01366465858016	10.1006325442956	-7.9887945311819	7.05945549626879e-06	0.000288041588998878	3.91054489011891
224938_at	NUFIP2	nuclear fragile X mental retardation pro	=Hyperlink("http://www.ncbi.nlm.nih.gov/UniGene/clust.cgi?ORG=Hs&CID=462598","462598")	-1.01421361490746	8.41520168028707	-7.34321544698074	1.54710806517250e-05	0.000521815157631102	3.08465362048291
217955_at	BCL2L13	BCL2-like 13 (apoptosis facilitator)	=Hyperlink("http://www.ncbi.nlm.nih.gov/UniGene/clust.cgi?ORG=Hs&CID=631672","631672")	-1.01466562381465	8.92531692133332	-9.91910170895402	8.71423197577198e-07	6.29393174736239e-05	6.10541647269834
203065_s_at	CAV1	caveolin 1, caveolae protein, 22kDa	=Hyperlink("http://www.ncbi.nlm.nih.gov/UniGene/clust.cgi?ORG=Hs&CID=74034","74034")	-1.01701597374465	12.7249213650897	-7.85541361799925	8.27001957501257e-06	0.000325332133609333	3.74401205434296
209824_s_at	ARNTL	aryl hydrocarbon receptor nuclear transl	=Hyperlink("http://www.ncbi.nlm.nih.gov/UniGene/clust.cgi?ORG=Hs&CID=65734","65734")	-1.01720394777448	6.8161333842671	-6.88816117165569	2.76989432924157e-05	0.0008034162994763	2.47130764684
236957_at	CDCA2	cell division cycle associated 2	=Hyperlink("http://www.ncbi.nlm.nih.gov/UniGene/clust.cgi?ORG=Hs&CID=33366","33366")	-1.01726558690102	7.89522933533822	-9.73543438362138	1.04793240043948e-06	7.20700679170169e-05	5.91255176146425
205573_s_at	SNX7	sorting nexin 7	=Hyperlink("http://www.ncbi.nlm.nih.gov/UniGene/clust.cgi?ORG=Hs&CID=197015","197015")	-1.0180908365964	11.9364972207284	-13.2075551210948	4.82288086094338e-08	7.44889861785535e-06	9.10366827868839
213118_at	UHRF1BP1L	UHRF1 binding protein 1-like	=Hyperlink("http://www.ncbi.nlm.nih.gov/UniGene/clust.cgi?ORG=Hs&CID=620701","620701")	-1.01968072109272	7.33685721881443	-6.91280832655277	2.68213144605766e-05	0.000782923600528202	2.50521470094352
200882_s_at	PSMD4	proteasome (prosome, macropain) 26S subu	=Hyperlink("http://www.ncbi.nlm.nih.gov/UniGene/clust.cgi?ORG=Hs&CID=505059","505059")	-1.01969705282310	11.9163867699955	-7.98152209075337	7.12028224425189e-06	0.000290090485621812	3.90151855816007
203145_at	SPAG5	sperm associated antigen 5	=Hyperlink("http://www.ncbi.nlm.nih.gov/UniGene/clust.cgi?ORG=Hs&CID=514033","514033")	-1.02280621989501	9.05334810562499	-9.82958097227637	9.53059849735967e-07	6.749811824393e-05	6.0117994334026
202241_at	TRIB1	tribbles homolog 1 (Drosophila)	=Hyperlink("http://www.ncbi.nlm.nih.gov/UniGene/clust.cgi?ORG=Hs&CID=444947","444947")	-1.02885348202298	8.0502842711008	-8.8469592314561	2.6661179625301e-06	0.000142632093543379	4.93394375749753
208925_at	CLDND1	claudin domain containing 1	=Hyperlink("http://www.ncbi.nlm.nih.gov/UniGene/clust.cgi?ORG=Hs&CID=531371","531371")	-1.03074965287910	10.8519288584016	-6.90011506898525	2.72695040161025e-05	0.000793485967046515	2.48776256491243
227421_at	C21orf57	chromosome 21 open reading frame 57	=Hyperlink("http://www.ncbi.nlm.nih.gov/UniGene/clust.cgi?ORG=Hs&CID=474066","474066")	-1.03247290051893	8.71257267046273	-9.14868938848046	1.92607862184873e-06	0.000113610421746742	5.27505634904397
221559_s_at	MIS12	MIS12, MIND kinetochore complex componen	=Hyperlink("http://www.ncbi.nlm.nih.gov/UniGene/clust.cgi?ORG=Hs&CID=267194","267194")	-1.03442327102942	9.2521927569796	-6.91592122264656	2.67126119726139e-05	0.000781650423438014	2.50949143825119
230405_at	C5orf56	chromosome 5 open reading frame 56	=Hyperlink("http://www.ncbi.nlm.nih.gov/UniGene/clust.cgi?ORG=Hs&CID=658288","658288")	-1.03614994903033	5.25917309152831	-7.11693540220934	2.06029576090515e-05	0.000644063297469919	2.78298795252457
202998_s_at	LOXL2	lysyl oxidase-like 2	=Hyperlink("http://www.ncbi.nlm.nih.gov/UniGene/clust.cgi?ORG=Hs&CID=626637,661130","626637,661130")	-1.03770388989475	11.1096725120756	-8.03263247307298	6.70445717222244e-06	0.000278334241375294	3.96482501303758
226883_at	NA	NA	=Hyperlink("http://www.ncbi.nlm.nih.gov/UniGene/clust.cgi?ORG=Hs&CID=NA","NA")	-1.03788700167734	8.3024520408224	-10.1674028428941	6.820916346634e-07	5.31244446228225e-05	6.3613042451446
204784_s_at	MLF1	myeloid leukemia factor 1	=Hyperlink("http://www.ncbi.nlm.nih.gov/UniGene/clust.cgi?ORG=Hs&CID=85195","85195")	-1.03811834622508	8.50815542458002	-7.30072213530367	1.63185121517001e-05	0.000543593008851938	3.0284983094064
214439_x_at	BIN1	bridging integrator 1	=Hyperlink("http://www.ncbi.nlm.nih.gov/UniGene/clust.cgi?ORG=Hs&CID=193163","193163")	-1.03817022188429	8.31527543863335	-11.1802053915991	2.63708803673743e-07	2.65529997069280e-05	7.35083131479218
209365_s_at	ECM1	extracellular matrix protein 1	=Hyperlink("http://www.ncbi.nlm.nih.gov/UniGene/clust.cgi?ORG=Hs&CID=81071","81071")	-1.03930806827787	8.51811620372023	-8.9568854285459	2.36594890472387e-06	0.000131262734346312	5.05929850319434
228775_at	NA	NA	=Hyperlink("http://www.ncbi.nlm.nih.gov/UniGene/clust.cgi?ORG=Hs&CID=NA","NA")	-1.03935958547281	8.0654808413395	-7.65794631911715	1.04914992738812e-05	0.000387059866936204	3.49359010010405
218514_at	C17orf71	chromosome 17 open reading frame 71	=Hyperlink("http://www.ncbi.nlm.nih.gov/UniGene/clust.cgi?ORG=Hs&CID=7296","7296")	-1.04009826711142	8.11797594372926	-8.90876600546831	2.49259354759491e-06	0.000136418971185938	5.0045793889799
212898_at	KIAA0406	KIAA0406	=Hyperlink("http://www.ncbi.nlm.nih.gov/UniGene/clust.cgi?ORG=Hs&CID=655481","655481")	-1.04025525884579	8.99002828537588	-10.0050692828631	8.00111949427062e-07	5.91963746074758e-05	6.19463395718178
226917_s_at	ANAPC4	anaphase promoting complex subunit 4	=Hyperlink("http://www.ncbi.nlm.nih.gov/UniGene/clust.cgi?ORG=Hs&CID=152173","152173")	-1.04156055069382	9.17371513077813	-8.51383983675269	3.85640047264877e-06	0.000187421062970730	4.54629278424842
204162_at	NDC80	NDC80 homolog, kinetochore complex compo	=Hyperlink("http://www.ncbi.nlm.nih.gov/UniGene/clust.cgi?ORG=Hs&CID=414407","414407")	-1.04303856753032	10.4385569882341	-9.57904205366327	1.22889338975621e-06	8.07569063520683e-05	5.74586146493684
225132_at	FBXL3	F-box and leucine-rich repeat protein 3	=Hyperlink("http://www.ncbi.nlm.nih.gov/UniGene/clust.cgi?ORG=Hs&CID=508284","508284")	-1.04316378494199	10.3278330443575	-15.9312233823870	6.87440758959838e-09	1.71369825895550e-06	11.0781211521415
201528_at	RPA1	replication protein A1, 70kDa	=Hyperlink("http://www.ncbi.nlm.nih.gov/UniGene/clust.cgi?ORG=Hs&CID=461925","461925")	-1.04398175720690	10.7740289292671	-9.95903621116964	8.37476302521814e-07	6.09707281496407e-05	6.14694350572635
226901_at	C17orf58	chromosome 17 open reading frame 58	=Hyperlink("http://www.ncbi.nlm.nih.gov/UniGene/clust.cgi?ORG=Hs&CID=90790","90790")	-1.04516893074338	9.27318846540104	-8.50662813412085	3.88781213652444e-06	0.000188333261349016	4.53776866033023
226050_at	TMCO3	transmembrane and coiled-coil domains 3	=Hyperlink("http://www.ncbi.nlm.nih.gov/UniGene/clust.cgi?ORG=Hs&CID=317593","317593")	-1.04545600314752	10.6768931167026	-7.47863223592494	1.30716789966353e-05	0.000458431077062885	3.26210177267735
218313_s_at	GALNT7	UDP-N-acetyl-alpha-D-galactosamine:polyp	=Hyperlink("http://www.ncbi.nlm.nih.gov/UniGene/clust.cgi?ORG=Hs&CID=548088","548088")	-1.0477077495101	11.0811108642919	-7.45713241665795	1.34242260547156e-05	0.000468368527138438	3.23408098973915
204298_s_at	LOX	lysyl oxidase	=Hyperlink("http://www.ncbi.nlm.nih.gov/UniGene/clust.cgi?ORG=Hs&CID=102267,708303","102267,708303")	-1.04793984882993	9.4300492992071	-6.75770546412174	3.2887275406996e-05	0.000912833245123119	2.2905059873176
202450_s_at	CTSK	cathepsin K	=Hyperlink("http://www.ncbi.nlm.nih.gov/UniGene/clust.cgi?ORG=Hs&CID=632466","632466")	-1.05114195640915	11.849102028423	-18.6077784040964	1.33973814517436e-09	4.94933669509514e-07	12.6949828858017
222240_s_at	ISYNA1	inositol-3-phosphate synthase 1	=Hyperlink("http://www.ncbi.nlm.nih.gov/UniGene/clust.cgi?ORG=Hs&CID=405873","405873")	-1.05166158959387	2.4772947132234	-6.8774399676567	2.80902758993834e-05	0.000812909173235183	2.45653359584447
228495_at	CCDC75	coiled-coil domain containing 75	=Hyperlink("http://www.ncbi.nlm.nih.gov/UniGene/clust.cgi?ORG=Hs&CID=595250","595250")	-1.054159820851	8.37752230655523	-7.43014523702766	1.38813002433718e-05	0.000480050658321538	3.19882742647822
218710_at	TTC27	tetratricopeptide repeat domain 27	=Hyperlink("http://www.ncbi.nlm.nih.gov/UniGene/clust.cgi?ORG=Hs&CID=468125","468125")	-1.05787249273324	8.08550243474689	-9.08250760376018	2.06695023486151e-06	0.000119714517045607	5.20103109148356
204929_s_at	VAMP5	vesicle-associated membrane protein 5 (m	=Hyperlink("http://www.ncbi.nlm.nih.gov/UniGene/clust.cgi?ORG=Hs&CID=534373","534373")	-1.05847463135111	8.69378371021336	-9.7527442567533	1.02974945983045e-06	7.12677869825695e-05	5.93086097571166
235241_at	SLC38A9	solute carrier family 38, member 9	=Hyperlink("http://www.ncbi.nlm.nih.gov/UniGene/clust.cgi?ORG=Hs&CID=649685","649685")	-1.06036217303746	7.34596913805974	-6.67823092801317	3.65521860430179e-05	0.000987396626433797	2.17925269779022
209198_s_at	SYT11	synaptotagmin XI	=Hyperlink("http://www.ncbi.nlm.nih.gov/UniGene/clust.cgi?ORG=Hs&CID=32984","32984")	-1.06172669372197	9.19088963323027	-8.16465186911395	5.74675733043979e-06	0.000246821647322699	4.12695237671829
218223_s_at	PLEKHO1	pleckstrin homology domain containing, f	=Hyperlink("http://www.ncbi.nlm.nih.gov/UniGene/clust.cgi?ORG=Hs&CID=438824","438824")	-1.06233341270561	9.29126040460105	-6.94652499036037	2.56687573825281e-05	0.000759558470725639	2.55146968957904
218459_at	TOR3A	torsin family 3, member A	=Hyperlink("http://www.ncbi.nlm.nih.gov/UniGene/clust.cgi?ORG=Hs&CID=584957","584957")	-1.06241235404328	7.69812039637444	-8.3803311338776	4.48513869292013e-06	0.000207952044369751	4.38756331458399
207165_at	HMMR	hyaluronan-mediated motility receptor (R	=Hyperlink("http://www.ncbi.nlm.nih.gov/UniGene/clust.cgi?ORG=Hs&CID=72550","72550")	-1.06349819512551	11.2566315021833	-9.20890114724048	1.80690377035443e-06	0.000108088034621585	5.34202218327466
229815_at	NA	NA	=Hyperlink("http://www.ncbi.nlm.nih.gov/UniGene/clust.cgi?ORG=Hs&CID=NA","NA")	-1.06496567241251	4.97183391518336	-7.43432607710565	1.38094080591165e-05	0.000479486263226692	3.20429480882962
203329_at	PTPRM	protein tyrosine phosphatase, receptor t	=Hyperlink("http://www.ncbi.nlm.nih.gov/UniGene/clust.cgi?ORG=Hs&CID=49774","49774")	-1.06955901732587	7.62300883565419	-8.97457786738469	2.32114769154175e-06	0.000129640115478580	5.07935752535279
203935_at	ACVR1	activin A receptor, type I	=Hyperlink("http://www.ncbi.nlm.nih.gov/UniGene/clust.cgi?ORG=Hs&CID=470316","470316")	-1.06984089310058	9.67773273014533	-11.0505076806196	2.96600474923956e-07	2.88552152428243e-05	7.22874238127663
202884_s_at	PPP2R1B	protein phosphatase 2 (formerly 2A), reg	=Hyperlink("http://www.ncbi.nlm.nih.gov/UniGene/clust.cgi?ORG=Hs&CID=584790","584790")	-1.07092679478881	7.1601911632938	-7.2692034961448	1.69792779703664e-05	0.000560388412334776	2.98669915535505
208991_at	STAT3	signal transducer and activator of trans	=Hyperlink("http://www.ncbi.nlm.nih.gov/UniGene/clust.cgi?ORG=Hs&CID=463059","463059")	-1.07291458743120	8.81035904543054	-8.72728537469495	3.04036183062734e-06	0.000156527102720857	4.79603872928888
200027_at	NARS	asparaginyl-tRNA synthetase	=Hyperlink("http://www.ncbi.nlm.nih.gov/UniGene/clust.cgi?ORG=Hs&CID=465224","465224")	-1.07396464869050	12.2630861876058	-15.5425585832160	8.9018613125483e-09	2.06232740365923e-06	10.8188718166646
218170_at	ISOC1	isochorismatase domain containing 1	=Hyperlink("http://www.ncbi.nlm.nih.gov/UniGene/clust.cgi?ORG=Hs&CID=483296","483296")	-1.07430633856632	8.95622696337862	-7.8709772159925	8.11787763368464e-06	0.000321161331130035	3.76355180137728
221965_at	MPHOSPH9	M-phase phosphoprotein 9	=Hyperlink("http://www.ncbi.nlm.nih.gov/UniGene/clust.cgi?ORG=Hs&CID=577404","577404")	-1.07570333147100	7.47334920966194	-7.55390305904923	1.19138067100686e-05	0.000428010571079261	3.35975319692488
205100_at	GFPT2	glutamine-fructose-6-phosphate transamin	=Hyperlink("http://www.ncbi.nlm.nih.gov/UniGene/clust.cgi?ORG=Hs&CID=696497","696497")	-1.07732497334655	10.7341492355556	-20.4038734414498	5.04135803914702e-10	2.46103795348539e-07	13.6387044788412
211988_at	SMARCE1	SWI/SNF related, matrix associated, acti	=Hyperlink("http://www.ncbi.nlm.nih.gov/UniGene/clust.cgi?ORG=Hs&CID=643780","643780")	-1.07773540524581	10.7136591823752	-13.1992103658333	4.85436902029866e-08	7.47486420008803e-06	9.09700198090227
209124_at	MYD88	myeloid differentiation primary response	=Hyperlink("http://www.ncbi.nlm.nih.gov/UniGene/clust.cgi?ORG=Hs&CID=82116","82116")	-1.07779734651236	9.48114719419443	-11.8813948402798	1.42438903771121e-07	1.68933775784946e-05	7.98901390424098
213526_s_at	LIN37	lin-37 homolog (C. elegans)	=Hyperlink("http://www.ncbi.nlm.nih.gov/UniGene/clust.cgi?ORG=Hs&CID=529100","529100")	-1.07944727925388	8.6590571269478	-7.72482508560409	9.67450340208135e-06	0.000362893077477313	3.57892703786116
231918_s_at	GFM2	G elongation factor, mitochondrial 2	=Hyperlink("http://www.ncbi.nlm.nih.gov/UniGene/clust.cgi?ORG=Hs&CID=277154","277154")	-1.07947756455790	7.82750378722875	-6.70990865653149	3.50414313903559e-05	0.000956510365086226	2.22369815018944
201876_at	PON2	paraoxonase 2	=Hyperlink("http://www.ncbi.nlm.nih.gov/UniGene/clust.cgi?ORG=Hs&CID=530077","530077")	-1.07951011353965	10.446377037497	-7.53628621548164	1.21745425434086e-05	0.000434492893969234	3.33696072106428
222753_s_at	SPCS3	signal peptidase complex subunit 3 homol	=Hyperlink("http://www.ncbi.nlm.nih.gov/UniGene/clust.cgi?ORG=Hs&CID=42194","42194")	-1.08057403229000	8.95109335229835	-7.61874636457094	1.10046678801798e-05	0.000401655685146082	3.44331967372958
225968_at	PRICKLE2	prickle homolog 2 (Drosophila)	=Hyperlink("http://www.ncbi.nlm.nih.gov/UniGene/clust.cgi?ORG=Hs&CID=148105","148105")	-1.08402547055664	7.80403772632047	-6.66835674656079	3.70372606347534e-05	0.00099558123166428	2.16537127341556
225162_at	SH3D19	SH3 domain containing 19	=Hyperlink("http://www.ncbi.nlm.nih.gov/UniGene/clust.cgi?ORG=Hs&CID=720175","720175")	-1.08403485636942	8.59615803778585	-7.94367044932368	7.44612986084247e-06	0.000299571118573629	3.85443863917414
221478_at	BNIP3L	BCL2/adenovirus E1B 19kDa interacting pr	=Hyperlink("http://www.ncbi.nlm.nih.gov/UniGene/clust.cgi?ORG=Hs&CID=131226","131226")	-1.08561053698370	11.8198210063212	-7.72981558843252	9.61634786610393e-06	0.000361679072651580	3.58527329328629
226022_at	SASH1	SAM and SH3 domain containing 1	=Hyperlink("http://www.ncbi.nlm.nih.gov/UniGene/clust.cgi?ORG=Hs&CID=193133","193133")	-1.08794981818034	9.3758148174992	-8.13958643653102	5.91657517985535e-06	0.000252743695283625	4.09632425008204
223331_s_at	DDX20	DEAD (Asp-Glu-Ala-Asp) box polypeptide 2	=Hyperlink("http://www.ncbi.nlm.nih.gov/UniGene/clust.cgi?ORG=Hs&CID=591405","591405")	-1.08910761543363	8.81601830146911	-8.84114149807819	2.6831112565644e-06	0.000142870801486249	4.92727450291610
220122_at	MCTP1	multiple C2 domains, transmembrane 1	=Hyperlink("http://www.ncbi.nlm.nih.gov/UniGene/clust.cgi?ORG=Hs&CID=655087","655087")	-1.08958068009952	8.77030408319572	-6.8286341307574	2.99482448449738e-05	0.000851050045165771	2.38908677122365
207785_s_at	RBPJ	recombination signal binding protein for	=Hyperlink("http://www.ncbi.nlm.nih.gov/UniGene/clust.cgi?ORG=Hs&CID=479396","479396")	-1.08985011579087	10.5439027297708	-15.6774173503274	8.13286431830023e-09	1.92495392468859e-06	10.9096006381589
202133_at	WWTR1	WW domain containing transcription regul	=Hyperlink("http://www.ncbi.nlm.nih.gov/UniGene/clust.cgi?ORG=Hs&CID=477921","477921")	-1.09081059366640	11.5609736905408	-7.1283285474678	2.03049309052428e-05	0.000636201774925013	2.79833277899681
208934_s_at	LGALS8	lectin, galactoside-binding, soluble, 8	=Hyperlink("http://www.ncbi.nlm.nih.gov/UniGene/clust.cgi?ORG=Hs&CID=4082,708114","4082,708114")	-1.09192930785124	9.1916176555672	-6.75646311953783	3.29414325497511e-05	0.00091332293339637	2.2887733551422
205173_x_at	CD58	CD58 molecule	=Hyperlink("http://www.ncbi.nlm.nih.gov/UniGene/clust.cgi?ORG=Hs&CID=34341","34341")	-1.09219811872985	10.9929088362581	-9.1794521575374	1.86416318193142e-06	0.000110786002143587	5.30931510456914
203465_at	MRPL19	mitochondrial ribosomal protein L19	=Hyperlink("http://www.ncbi.nlm.nih.gov/UniGene/clust.cgi?ORG=Hs&CID=44024","44024")	-1.09428437445474	10.8051103690150	-8.61798116802343	3.43208290781975e-06	0.000171997372121947	4.66875708736463
213239_at	PIBF1	progesterone immunomodulatory binding fa	=Hyperlink("http://www.ncbi.nlm.nih.gov/UniGene/clust.cgi?ORG=Hs&CID=441926","441926")	-1.09620873634884	8.41195926739222	-6.84315955203287	2.93818712765366e-05	0.000839756305303	2.40919289442156
210017_at	MALT1	mucosa associated lymphoid tissue lympho	=Hyperlink("http://www.ncbi.nlm.nih.gov/UniGene/clust.cgi?ORG=Hs&CID=601217","601217")	-1.09655440447619	7.59091265719856	-8.36328892477766	4.57304634009931e-06	0.000210842844637243	4.36716022059571
223309_x_at	PNPLA8	patatin-like phospholipase domain contai	=Hyperlink("http://www.ncbi.nlm.nih.gov/UniGene/clust.cgi?ORG=Hs&CID=617340","617340")	-1.09756539671433	8.78162394713769	-6.89884312905844	2.73148564011876e-05	0.000794382858369644	2.48601259153086
202900_s_at	NUP88	nucleoporin 88kDa	=Hyperlink("http://www.ncbi.nlm.nih.gov/UniGene/clust.cgi?ORG=Hs&CID=584784","584784")	-1.09843627279765	11.0348915820700	-11.4320091106135	2.10593676915770e-07	2.22711978440420e-05	7.58418799242147
1553118_at	THEM4	thioesterase superfamily member 4	=Hyperlink("http://www.ncbi.nlm.nih.gov/UniGene/clust.cgi?ORG=Hs&CID=164070","164070")	-1.09891140162686	7.85159235896332	-9.82089858904301	9.61407393786919e-07	6.79133711308783e-05	6.00268079980507
220690_s_at	DHRS7B	dehydrogenase/reductase (SDR family) mem	=Hyperlink("http://www.ncbi.nlm.nih.gov/UniGene/clust.cgi?ORG=Hs&CID=386989","386989")	-1.09906988640163	7.8193521378093	-8.82601404854073	2.72784790789095e-06	0.000144520430585211	4.90991634801515
205896_at	SLC22A4	solute carrier family 22 (organic cation	=Hyperlink("http://www.ncbi.nlm.nih.gov/UniGene/clust.cgi?ORG=Hs&CID=310591","310591")	-1.10234586792548	7.45911306868367	-10.7521082527022	3.90459295769347e-07	3.56996020003161e-05	6.94281747035127
201207_at	TNFAIP1	tumor necrosis factor, alpha-induced pro	=Hyperlink("http://www.ncbi.nlm.nih.gov/UniGene/clust.cgi?ORG=Hs&CID=76090","76090")	-1.10254345563626	7.90625996997895	-10.9331700771909	3.30213537613376e-07	3.12128109348719e-05	7.11715570536016
212665_at	TIPARP	TCDD-inducible poly(ADP-ribose) polymera	=Hyperlink("http://www.ncbi.nlm.nih.gov/UniGene/clust.cgi?ORG=Hs&CID=12813","12813")	-1.10370228736734	9.26121954953078	-6.67476660843131	3.67215924991578e-05	0.00099001630665259	2.17438393910246
226025_at	ANKRD28	ankyrin repeat domain 28	=Hyperlink("http://www.ncbi.nlm.nih.gov/UniGene/clust.cgi?ORG=Hs&CID=335239","335239")	-1.10471997935398	10.4485387551404	-14.3821679425044	1.99814831524518e-08	3.83328979424668e-06	10.0022376260993
228810_at	CCNYL1	cyclin Y-like 1	=Hyperlink("http://www.ncbi.nlm.nih.gov/UniGene/clust.cgi?ORG=Hs&CID=471234,597952","471234,597952")	-1.10488164022743	7.58238157376333	-6.86983003665269	2.83716431246915e-05	0.000819883503088007	2.44603777130465
223181_at	C18orf55	chromosome 18 open reading frame 55	=Hyperlink("http://www.ncbi.nlm.nih.gov/UniGene/clust.cgi?ORG=Hs&CID=532835","532835")	-1.10677254291046	8.75084354653166	-8.31147419383198	4.85193355989196e-06	0.000218516859462185	4.30492869340187
201468_s_at	NQO1	NAD(P)H dehydrogenase, quinone 1	=Hyperlink("http://www.ncbi.nlm.nih.gov/UniGene/clust.cgi?ORG=Hs&CID=406515","406515")	-1.1073034537204	11.9507918514155	-14.4878143090696	1.85185872525053e-08	3.59345828807921e-06	10.0793702157919
223526_at	C18orf21	chromosome 18 open reading frame 21	=Hyperlink("http://www.ncbi.nlm.nih.gov/UniGene/clust.cgi?ORG=Hs&CID=37883","37883")	-1.10769542721153	8.63738470892631	-10.5005729443579	4.94783664406313e-07	4.23353628347655e-05	6.69618721282577
201078_at	TM9SF2	transmembrane 9 superfamily member 2	=Hyperlink("http://www.ncbi.nlm.nih.gov/UniGene/clust.cgi?ORG=Hs&CID=654824","654824")	-1.11028515268815	11.7883384628663	-10.6474213427958	4.30654486497123e-07	3.82862342263906e-05	6.84080642507076
216942_s_at	CD58	CD58 molecule	=Hyperlink("http://www.ncbi.nlm.nih.gov/UniGene/clust.cgi?ORG=Hs&CID=34341","34341")	-1.1117917110775	10.5100608897274	-10.0891379995530	7.36449905994036e-07	5.59769512412472e-05	6.28124021736047
225579_at	PQLC3	PQ loop repeat containing 3	=Hyperlink("http://www.ncbi.nlm.nih.gov/UniGene/clust.cgi?ORG=Hs&CID=274415","274415")	-1.11250842405744	8.78555540854752	-10.4594428240312	5.14549342096344e-07	4.36170314404924e-05	6.65535830627916
223912_s_at	CLN8	ceroid-lipofuscinosis, neuronal 8 (epile	=Hyperlink("http://www.ncbi.nlm.nih.gov/UniGene/clust.cgi?ORG=Hs&CID=127675","127675")	-1.11416545085041	7.20409309076313	-7.30094572297279	1.63139247504725e-05	0.000543593008851938	3.02879437739622
214006_s_at	GGCX	gamma-glutamyl carboxylase	=Hyperlink("http://www.ncbi.nlm.nih.gov/UniGene/clust.cgi?ORG=Hs&CID=77719","77719")	-1.11418197966085	6.37056900429773	-7.00063677625432	2.39287146343014e-05	0.000722419918625305	2.62539381932556
202548_s_at	ARHGEF7	Rho guanine nucleotide exchange factor (	=Hyperlink("http://www.ncbi.nlm.nih.gov/UniGene/clust.cgi?ORG=Hs&CID=508738","508738")	-1.11855946635125	8.5500741800019	-10.6059015924608	4.47819820295558e-07	3.91752778794554e-05	6.80009857421874
57715_at	CALHM2	calcium homeostasis modulator 2	=Hyperlink("http://www.ncbi.nlm.nih.gov/UniGene/clust.cgi?ORG=Hs&CID=241545","241545")	-1.11952306595480	7.9957953623795	-9.48209646657081	1.35786667707754e-06	8.74528200533484e-05	5.64137121691786
211744_s_at	CD58	CD58 molecule	=Hyperlink("http://www.ncbi.nlm.nih.gov/UniGene/clust.cgi?ORG=Hs&CID=34341","34341")	-1.11991106093403	10.5500944934582	-11.7795992574717	1.55454431880523e-07	1.7620097512141e-05	7.8985861880448
224861_at	GNAQ	guanine nucleotide binding protein (G pr	=Hyperlink("http://www.ncbi.nlm.nih.gov/UniGene/clust.cgi?ORG=Hs&CID=269782","269782")	-1.12048276580035	8.3726756989565	-7.02759248918783	2.31095655141914e-05	0.000703908353475441	2.66207683758214
204596_s_at	STC1	stanniocalcin 1	=Hyperlink("http://www.ncbi.nlm.nih.gov/UniGene/clust.cgi?ORG=Hs&CID=25590","25590")	-1.12599042837542	8.66473427429517	-7.96824642422202	7.23278182797596e-06	0.000293580064175639	3.88502531118898
1555731_a_at	AP1S3	adaptor-related protein complex 1, sigma	=Hyperlink("http://www.ncbi.nlm.nih.gov/UniGene/clust.cgi?ORG=Hs&CID=632555","632555")	-1.12753048850100	5.31425618905091	-7.93692856332357	7.50583581109192e-06	0.000301308056513547	3.8460355021907
208309_s_at	MALT1	mucosa associated lymphoid tissue lympho	=Hyperlink("http://www.ncbi.nlm.nih.gov/UniGene/clust.cgi?ORG=Hs&CID=601217","601217")	-1.12772648261013	7.73848163139992	-8.34400256218997	4.67477808453909e-06	0.000213528397470488	4.34403148850632
232204_at	EBF1	early B-cell factor 1	=Hyperlink("http://www.ncbi.nlm.nih.gov/UniGene/clust.cgi?ORG=Hs&CID=573143","573143")	-1.12899468243442	7.18894092920313	-8.42449082140906	4.26572515193546e-06	0.000199853061424225	4.44028210603293
224628_at	ERLEC1	endoplasmic reticulum lectin 1	=Hyperlink("http://www.ncbi.nlm.nih.gov/UniGene/clust.cgi?ORG=Hs&CID=438336,713845","438336,713845")	-1.12949307833158	10.3255094684590	-22.9429383409727	1.44422921477148e-10	9.79058717336387e-08	14.8158402313719
209808_x_at	ING1	inhibitor of growth family, member 1	=Hyperlink("http://www.ncbi.nlm.nih.gov/UniGene/clust.cgi?ORG=Hs&CID=46700,709738","46700,709738")	-1.13334542878077	6.4922708191089	-6.78046979087777	3.19116403329333e-05	0.000893378871071749	2.32221787380875
203814_s_at	NQO2	NAD(P)H dehydrogenase, quinone 2	=Hyperlink("http://www.ncbi.nlm.nih.gov/UniGene/clust.cgi?ORG=Hs&CID=533050","533050")	-1.13355682569669	7.77102456625578	-10.3047589906952	5.969090455025e-07	4.85599268515546e-05	6.50052228511993
223310_x_at	PNPLA8	patatin-like phospholipase domain contai	=Hyperlink("http://www.ncbi.nlm.nih.gov/UniGene/clust.cgi?ORG=Hs&CID=617340","617340")	-1.13547365231543	10.4612158853635	-8.7576300532882	2.94038132510375e-06	0.000152384217014263	4.83114887340512
202727_s_at	IFNGR1	interferon gamma receptor 1	=Hyperlink("http://www.ncbi.nlm.nih.gov/UniGene/clust.cgi?ORG=Hs&CID=520414","520414")	-1.1356746385226	8.70558939165501	-6.9192372025567	2.65973377508389e-05	0.000780155279789226	2.51404579060211
202565_s_at	SVIL	supervillin	=Hyperlink("http://www.ncbi.nlm.nih.gov/UniGene/clust.cgi?ORG=Hs&CID=499209","499209")	-1.13657354101395	9.57852182989926	-8.10389423003347	6.16779502287462e-06	0.000260606022315046	4.05258705349264
203714_s_at	TBCE	tubulin folding cofactor E	=Hyperlink("http://www.ncbi.nlm.nih.gov/UniGene/clust.cgi?ORG=Hs&CID=498143","498143")	-1.13817712502758	9.34930206717077	-7.69372361940473	1.00455804300196e-05	0.000373380088382951	3.53930884133106
232136_s_at	CTTNBP2	cortactin binding protein 2	=Hyperlink("http://www.ncbi.nlm.nih.gov/UniGene/clust.cgi?ORG=Hs&CID=592285","592285")	-1.14026793314193	6.97818230022508	-7.22562005393612	1.79407863638030e-05	0.000584770746143558	2.92869289136237
206034_at	SERPINB8	serpin peptidase inhibitor, clade B (ova	=Hyperlink("http://www.ncbi.nlm.nih.gov/UniGene/clust.cgi?ORG=Hs&CID=368077","368077")	-1.14193246051462	7.91180075280778	-12.4119995482458	9.12349593176393e-08	1.20781389847262e-05	8.4487638655134
222258_s_at	SH3BP4	SH3-domain binding protein 4	=Hyperlink("http://www.ncbi.nlm.nih.gov/UniGene/clust.cgi?ORG=Hs&CID=516777","516777")	-1.14417997234450	10.5765296564688	-9.61268513348851	1.18728614538498e-06	7.91644756084435e-05	5.78191395137748
201061_s_at	STOM	stomatin	=Hyperlink("http://www.ncbi.nlm.nih.gov/UniGene/clust.cgi?ORG=Hs&CID=253903","253903")	-1.14493535679921	9.16260146495905	-10.0916176989663	7.34657435953904e-07	5.59434475080497e-05	6.28378521962374
206022_at	NDP	Norrie disease (pseudoglioma)	=Hyperlink("http://www.ncbi.nlm.nih.gov/UniGene/clust.cgi?ORG=Hs&CID=522615","522615")	-1.14669434997565	10.90453284476	-7.48727587260566	1.29327624454759e-05	0.00045472590784977	3.27335094082157
217388_s_at	KYNU	kynureninase (L-kynurenine hydrolase)	=Hyperlink("http://www.ncbi.nlm.nih.gov/UniGene/clust.cgi?ORG=Hs&CID=470126","470126")	-1.147728395031	12.80082813332	-15.0648335391686	1.23322019250732e-08	2.63384039161476e-06	10.4906441826905
223066_at	SNAPIN	SNAP-associated protein	=Hyperlink("http://www.ncbi.nlm.nih.gov/UniGene/clust.cgi?ORG=Hs&CID=32018","32018")	-1.14833813107113	10.2879823784278	-13.8346426204985	2.98786731634969e-08	5.15853452580275e-06	9.5929759290442
238477_at	NA	NA	=Hyperlink("http://www.ncbi.nlm.nih.gov/UniGene/clust.cgi?ORG=Hs&CID=NA","NA")	-1.14876002896296	6.80136312345676	-8.43062943687195	4.23615325774435e-06	0.000199493263882147	4.44759347550669
220975_s_at	C1QTNF1	C1q and tumor necrosis factor related pr	=Hyperlink("http://www.ncbi.nlm.nih.gov/UniGene/clust.cgi?ORG=Hs&CID=201398","201398")	-1.14914481948542	5.44880507678976	-7.97118847300089	7.2076863340771e-06	0.000293214471961061	3.88868218738642
62212_at	C1orf50	chromosome 1 open reading frame 50	=Hyperlink("http://www.ncbi.nlm.nih.gov/UniGene/clust.cgi?ORG=Hs&CID=148845","148845")	-1.15269796113823	7.68936595145165	-8.55056900038124	3.70061541897004e-06	0.000181998853042052	4.58961828479016
218588_s_at	FAM114A2	family with sequence similarity 114, mem	=Hyperlink("http://www.ncbi.nlm.nih.gov/UniGene/clust.cgi?ORG=Hs&CID=166551","166551")	-1.15314890437628	6.75611204078517	-8.04142618625838	6.63559064211429e-06	0.000275894234492471	3.97568655667936
227606_s_at	STAMBPL1	STAM binding protein-like 1	=Hyperlink("http://www.ncbi.nlm.nih.gov/UniGene/clust.cgi?ORG=Hs&CID=16229","16229")	-1.15501636662991	8.15139576205606	-7.74688654908242	9.42024526252576e-06	0.000356190808940938	3.6069592622721
212875_s_at	C2CD2	C2 calcium-dependent domain containing 2	=Hyperlink("http://www.ncbi.nlm.nih.gov/UniGene/clust.cgi?ORG=Hs&CID=473894,675058","473894,675058")	-1.15614261971388	9.30418253153024	-18.9548118964204	1.10169928139179e-09	4.34048214305608e-07	12.8853511595986
202439_s_at	IDS	iduronate 2-sulfatase	=Hyperlink("http://www.ncbi.nlm.nih.gov/UniGene/clust.cgi?ORG=Hs&CID=460960","460960")	-1.15842338151198	9.18367202609532	-7.12690475932802	2.03419203922003e-05	0.000636631080391272	2.79641606528474
202163_s_at	CNOT8	CCR4-NOT transcription complex, subunit	=Hyperlink("http://www.ncbi.nlm.nih.gov/UniGene/clust.cgi?ORG=Hs&CID=26703","26703")	-1.16110438047933	7.49762177725167	-6.76771059850837	3.24545903581949e-05	0.000903950447190171	2.30445213775249
223351_at	C17orf80	chromosome 17 open reading frame 80	=Hyperlink("http://www.ncbi.nlm.nih.gov/UniGene/clust.cgi?ORG=Hs&CID=12929","12929")	-1.16175889980528	7.28139116224537	-8.3531673745054	4.62613429639399e-06	0.000212549489626337	4.35502733967355
202393_s_at	KLF10	Kruppel-like factor 10	=Hyperlink("http://www.ncbi.nlm.nih.gov/UniGene/clust.cgi?ORG=Hs&CID=435001","435001")	-1.16221370680048	10.2353189319875	-9.0461258326913	2.14910349822965e-06	0.000123426716140448	5.16014899778787
225222_at	HIAT1	hippocampus abundant transcript 1	=Hyperlink("http://www.ncbi.nlm.nih.gov/UniGene/clust.cgi?ORG=Hs&CID=124156","124156")	-1.16265681516668	10.7934088537115	-14.2545112108513	2.19190660886409e-08	4.14804714918768e-06	9.9082555329214
216321_s_at	NR3C1	nuclear receptor subfamily 3, group C, m	=Hyperlink("http://www.ncbi.nlm.nih.gov/UniGene/clust.cgi?ORG=Hs&CID=122926","122926")	-1.16361635279065	9.96031927190998	-7.67832751442976	1.02349203851032e-05	0.000379128910606719	3.51965357719547
219338_s_at	LRRC49	leucine rich repeat containing 49	=Hyperlink("http://www.ncbi.nlm.nih.gov/UniGene/clust.cgi?ORG=Hs&CID=12692","12692")	-1.16397227977702	7.89401918062803	-7.19263725322062	1.87072969829077e-05	0.000602059436597789	2.88463488343622
202038_at	UBE4A	ubiquitination factor E4A (UFD2 homolog,	=Hyperlink("http://www.ncbi.nlm.nih.gov/UniGene/clust.cgi?ORG=Hs&CID=602967,75275","602967,75275")	-1.16479621824139	9.39103030658406	-8.25580661024242	5.17213966243621e-06	0.000228053819390080	4.2377351957415
224397_s_at	TMTC1	transmembrane and tetratricopeptide repe	=Hyperlink("http://www.ncbi.nlm.nih.gov/UniGene/clust.cgi?ORG=Hs&CID=401954","401954")	-1.16665546186581	7.36200833749087	-9.44875531831096	1.40554800656414e-06	8.96713386918256e-05	5.60522737557226
222140_s_at	NA	NA	=Hyperlink("http://www.ncbi.nlm.nih.gov/UniGene/clust.cgi?ORG=Hs&CID=NA","NA")	-1.16798252045644	8.86749479981223	-7.22349000785059	1.79892541713489e-05	0.000585802544263551	2.92585178345473
211953_s_at	IPO5	importin 5	=Hyperlink("http://www.ncbi.nlm.nih.gov/UniGene/clust.cgi?ORG=Hs&CID=712598","712598")	-1.16895631565460	10.8048633289798	-19.6584270454715	7.48580147224124e-10	3.30069512495798e-07	13.2592659073920
202026_at	SDHD	succinate dehydrogenase complex, subunit	=Hyperlink("http://www.ncbi.nlm.nih.gov/UniGene/clust.cgi?ORG=Hs&CID=356270","356270")	-1.17144179075238	11.0919280856345	-9.02265886213041	2.20396231047827e-06	0.000125292807771743	5.13370786135068
209268_at	VPS45	vacuolar protein sorting 45 homolog (S.	=Hyperlink("http://www.ncbi.nlm.nih.gov/UniGene/clust.cgi?ORG=Hs&CID=443750","443750")	-1.17227770971710	9.15617583164729	-9.32158961598153	1.60473872559632e-06	9.89166739819378e-05	5.46638369254654
242871_at	PAQR5	progestin and adipoQ receptor family mem	=Hyperlink("http://www.ncbi.nlm.nih.gov/UniGene/clust.cgi?ORG=Hs&CID=591096","591096")	-1.17242256578164	9.0869747188806	-13.3371609648514	4.36128238813696e-08	6.91168448033009e-06	9.20667248815959
230032_at	NA	NA	=Hyperlink("http://www.ncbi.nlm.nih.gov/UniGene/clust.cgi?ORG=Hs&CID=NA","NA")	-1.17374776110124	8.86987664912338	-7.72620560113735	9.65837811956602e-06	0.000362686692092907	3.58068289257324
204566_at	PPM1D	protein phosphatase 1D magnesium-depende	=Hyperlink("http://www.ncbi.nlm.nih.gov/UniGene/clust.cgi?ORG=Hs&CID=591184","591184")	-1.17405795594785	7.81413557925126	-7.0110834748055	2.36076112606103e-05	0.000714003007581973	2.63962153762386
202682_s_at	USP4	ubiquitin specific peptidase 4 (proto-on	=Hyperlink("http://www.ncbi.nlm.nih.gov/UniGene/clust.cgi?ORG=Hs&CID=403828,77500","403828,77500")	-1.17612931479551	8.60650976503611	-9.7696731703229	1.01229656355689e-06	7.04164308046727e-05	5.94874038568171
208385_at	NR2E3	nuclear receptor subfamily 2, group E, m	=Hyperlink("http://www.ncbi.nlm.nih.gov/UniGene/clust.cgi?ORG=Hs&CID=187354","187354")	-1.17709029458268	2.54403477119195	-58.6471450232432	5.75054003699232e-15	6.2882155304511e-11	22.334657948144
222584_at	MSTO1	misato homolog 1 (Drosophila)	=Hyperlink("http://www.ncbi.nlm.nih.gov/UniGene/clust.cgi?ORG=Hs&CID=656547","656547")	-1.17722716661618	6.20474312115255	-7.04703797335292	2.25373621231325e-05	0.000691276427906505	2.68848094999125
222217_s_at	SLC27A3	solute carrier family 27 (fatty acid tra	=Hyperlink("http://www.ncbi.nlm.nih.gov/UniGene/clust.cgi?ORG=Hs&CID=438723","438723")	-1.17857971373773	3.53716606882683	-7.2160948081799	1.81586226711617e-05	0.000589562170157817	2.91598340657835
228275_at	NA	NA	=Hyperlink("http://www.ncbi.nlm.nih.gov/UniGene/clust.cgi?ORG=Hs&CID=NA","NA")	-1.1807784334129	8.19000944222649	-7.2826351771078	1.66942406171705e-05	0.000553857770475606	3.00452722167820
208782_at	FSTL1	follistatin-like 1	=Hyperlink("http://www.ncbi.nlm.nih.gov/UniGene/clust.cgi?ORG=Hs&CID=269512","269512")	-1.18146424053064	10.5024316562976	-9.97088267926438	8.27683494651364e-07	6.04186850067601e-05	6.15923470632082
219146_at	C17orf42	chromosome 17 open reading frame 42	=Hyperlink("http://www.ncbi.nlm.nih.gov/UniGene/clust.cgi?ORG=Hs&CID=317340","317340")	-1.18304332190783	7.81728875159192	-8.84443034500778	2.67349037756683e-06	0.000142798381683051	4.93104516100190
225712_at	GEMIN5	gem (nuclear organelle) associated prote	=Hyperlink("http://www.ncbi.nlm.nih.gov/UniGene/clust.cgi?ORG=Hs&CID=483921","483921")	-1.183960708171	8.35647783510431	-9.60023883067677	1.20249839287204e-06	7.97895626581055e-05	5.76858875985072
201865_x_at	NR3C1	nuclear receptor subfamily 3, group C, m	=Hyperlink("http://www.ncbi.nlm.nih.gov/UniGene/clust.cgi?ORG=Hs&CID=122926","122926")	-1.18723119891732	9.81117903974694	-6.9785405058734	2.46234506717453e-05	0.000738096033704867	2.59525338321109
205240_at	GPSM2	G-protein signaling modulator 2 (AGS3-li	=Hyperlink("http://www.ncbi.nlm.nih.gov/UniGene/clust.cgi?ORG=Hs&CID=584901,658489","584901,658489")	-1.18833636962146	9.46091591220464	-10.3384030904063	5.778501445636e-07	4.72256452227426e-05	6.53437347541845
224629_at	LMAN1	lectin, mannose-binding, 1	=Hyperlink("http://www.ncbi.nlm.nih.gov/UniGene/clust.cgi?ORG=Hs&CID=465295","465295")	-1.18936864170665	11.4245513625564	-11.2817415317923	2.40720242254231e-07	2.49268546311555e-05	7.44550688415415
224233_s_at	NA	NA	=Hyperlink("http://www.ncbi.nlm.nih.gov/UniGene/clust.cgi?ORG=Hs&CID=NA","NA")	-1.19024866556609	7.46090225930023	-8.27300260327807	5.07085897184625e-06	0.000226281254357672	4.25852873125473
209015_s_at	DNAJB6	DnaJ (Hsp40) homolog, subfamily B, membe	=Hyperlink("http://www.ncbi.nlm.nih.gov/UniGene/clust.cgi?ORG=Hs&CID=490745","490745")	-1.19348871441520	9.41630125686796	-7.8553240681446	8.27090380826654e-06	0.000325332133609333	3.74389954366
204688_at	SGCE	sarcoglycan, epsilon	=Hyperlink("http://www.ncbi.nlm.nih.gov/UniGene/clust.cgi?ORG=Hs&CID=371199","371199")	-1.19443713222679	10.1214307843427	-8.4900399243198	3.96111785660869e-06	0.000190982468086491	4.51814010834368
218491_s_at	THYN1	thymocyte nuclear protein 1	=Hyperlink("http://www.ncbi.nlm.nih.gov/UniGene/clust.cgi?ORG=Hs&CID=13645","13645")	-1.19756677683856	9.20968922956319	-8.10860494398706	6.13398958318743e-06	0.000259871784033832	4.05836791778256
212723_at	JMJD6	jumonji domain containing 6	=Hyperlink("http://www.ncbi.nlm.nih.gov/UniGene/clust.cgi?ORG=Hs&CID=514505","514505")	-1.19801589752117	9.58628227489208	-9.00270039976188	2.25181098054275e-06	0.000127056517400593	5.11117570058537
207181_s_at	CASP7	caspase 7, apoptosis-related cysteine pe	=Hyperlink("http://www.ncbi.nlm.nih.gov/UniGene/clust.cgi?ORG=Hs&CID=9216","9216")	-1.19816471274567	7.94468012584092	-6.796496343568	3.12434185587972e-05	0.000880987060186817	2.34450243019067
203325_s_at	COL5A1	collagen, type V, alpha 1	=Hyperlink("http://www.ncbi.nlm.nih.gov/UniGene/clust.cgi?ORG=Hs&CID=210283","210283")	-1.19837991738112	8.20405968482697	-8.64200232631329	3.34154454130666e-06	0.000168697089377601	4.69683854005156
236634_at	C8orf48	chromosome 8 open reading frame 48	=Hyperlink("http://www.ncbi.nlm.nih.gov/UniGene/clust.cgi?ORG=Hs&CID=104941","104941")	-1.19839120288610	7.00958001171007	-6.96287775196859	2.51290112289531e-05	0.000748734980350415	2.57385006829418
210191_s_at	PHTF1	putative homeodomain transcription facto	=Hyperlink("http://www.ncbi.nlm.nih.gov/UniGene/clust.cgi?ORG=Hs&CID=655824","655824")	-1.19861128054365	7.62304238569846	-11.1691591136934	2.66349927962879e-07	2.66811421577956e-05	7.34048377391142
203353_s_at	MBD1	methyl-CpG binding domain protein 1	=Hyperlink("http://www.ncbi.nlm.nih.gov/UniGene/clust.cgi?ORG=Hs&CID=405610","405610")	-1.20056771026274	8.92867214434838	-10.7143479004881	4.04468119124778e-07	3.6421268721302e-05	6.90612562477763
209296_at	PPM1B	protein phosphatase 1B (formerly 2C), ma	=Hyperlink("http://www.ncbi.nlm.nih.gov/UniGene/clust.cgi?ORG=Hs&CID=416769","416769")	-1.20243885281005	8.3242238047138	-7.19257759843144	1.87087148199295e-05	0.000602059436597789	2.88455507179153
212667_at	SPARC	secreted protein, acidic, cysteine-rich	=Hyperlink("http://www.ncbi.nlm.nih.gov/UniGene/clust.cgi?ORG=Hs&CID=111779,708558","111779,708558")	-1.20316707645120	11.7887909909065	-13.9745544078671	2.69230414589921e-08	4.76381000572942e-06	9.69910305036652
223569_at	PPAPDC1B	phosphatidic acid phosphatase type 2 dom	=Hyperlink("http://www.ncbi.nlm.nih.gov/UniGene/clust.cgi?ORG=Hs&CID=567619","567619")	-1.20401394289506	7.99417061379892	-8.60389945418318	3.48638733004940e-06	0.000174239695859644	4.65226631141161
221558_s_at	LEF1	lymphoid enhancer-binding factor 1	=Hyperlink("http://www.ncbi.nlm.nih.gov/UniGene/clust.cgi?ORG=Hs&CID=555947","555947")	-1.20549188687685	7.58676380822582	-9.0366827166253	2.17099917314117e-06	0.000123903319197801	5.1495158192915
212458_at	SPRED2	sprouty-related, EVH1 domain containing	=Hyperlink("http://www.ncbi.nlm.nih.gov/UniGene/clust.cgi?ORG=Hs&CID=59332","59332")	-1.2074409930617	8.839148936393	-7.18839836603304	1.88083321848712e-05	0.00060313522710137	2.87896258197109
209921_at	SLC7A11	solute carrier family 7, (cationic amino	=Hyperlink("http://www.ncbi.nlm.nih.gov/UniGene/clust.cgi?ORG=Hs&CID=390594","390594")	-1.20890910359227	7.81611677027172	-7.15700761531259	1.95750433825912e-05	0.000620803652519243	2.83688538411752
223155_at	HDHD2	haloacid dehalogenase-like hydrolase dom	=Hyperlink("http://www.ncbi.nlm.nih.gov/UniGene/clust.cgi?ORG=Hs&CID=465041","465041")	-1.21138910926793	9.88317915080832	-10.7972771767794	3.74388986399053e-07	3.46192877332044e-05	6.98655608295787
228145_s_at	ZNF398	zinc finger protein 398	=Hyperlink("http://www.ncbi.nlm.nih.gov/UniGene/clust.cgi?ORG=Hs&CID=632032,654721","632032,654721")	-1.21341559326326	7.17564654903187	-8.27150979280488	5.07956592804941e-06	0.000226281254357672	4.25672493051519
224957_at	C18orf32	chromosome 18 open reading frame 32	=Hyperlink("http://www.ncbi.nlm.nih.gov/UniGene/clust.cgi?ORG=Hs&CID=654638","654638")	-1.21377008376227	8.78052150086557	-7.4791471569895	1.30633586072738e-05	0.000458431077062885	3.26277216977381
227942_s_at	CRIPT	cysteine-rich PDZ-binding protein	=Hyperlink("http://www.ncbi.nlm.nih.gov/UniGene/clust.cgi?ORG=Hs&CID=133998","133998")	-1.21396809429062	9.41829647518542	-8.02076824015946	6.79859366372557e-06	0.000280326627876467	3.95015673233389
212591_at	RBM34	RNA binding motif protein 34	=Hyperlink("http://www.ncbi.nlm.nih.gov/UniGene/clust.cgi?ORG=Hs&CID=535224","535224")	-1.21537107584629	9.98453323965179	-11.7557325627078	1.58689301616933e-07	1.78077681555470e-05	7.87727823787716
226464_at	C3orf58	chromosome 3 open reading frame 58	=Hyperlink("http://www.ncbi.nlm.nih.gov/UniGene/clust.cgi?ORG=Hs&CID=288954","288954")	-1.21548555954376	9.19952570009127	-10.3399252568606	5.77003593130598e-07	4.72256452227426e-05	6.53590271232574
204187_at	GMPR	guanosine monophosphate reductase	=Hyperlink("http://www.ncbi.nlm.nih.gov/UniGene/clust.cgi?ORG=Hs&CID=484741","484741")	-1.21625463601882	2.27600454945544	-15.3705761953676	9.99945841038976e-09	2.24065733027893e-06	10.7019493541331
204195_s_at	PKNOX1	PBX/knotted 1 homeobox 1	=Hyperlink("http://www.ncbi.nlm.nih.gov/UniGene/clust.cgi?ORG=Hs&CID=431043","431043")	-1.21720958603550	6.74587511433243	-6.7068395434625	3.51848297185227e-05	0.00095851049569518	2.21939789748776
213666_at	SEPT6	septin 6	=Hyperlink("http://www.ncbi.nlm.nih.gov/UniGene/clust.cgi?ORG=Hs&CID=496666","496666")	-1.21895119211801	2.21636124675866	-7.28417653861692	1.66618614887007e-05	0.000553119172370803	3.00657163520075
213428_s_at	COL6A1	collagen, type VI, alpha 1	=Hyperlink("http://www.ncbi.nlm.nih.gov/UniGene/clust.cgi?ORG=Hs&CID=474053","474053")	-1.2238274147278	11.377955492205	-9.66600561911998	1.12443329237310e-06	7.62759184373439e-05	5.83883445487343
230864_at	MGC42105	serine/threonine-protein kinase NIM1	=Hyperlink("http://www.ncbi.nlm.nih.gov/UniGene/clust.cgi?ORG=Hs&CID=25845","25845")	-1.22458219999092	3.52676175384306	-15.8848745842589	7.08740326984988e-09	1.73768508421095e-06	11.0475617742278
230207_s_at	DOCK5	dedicator of cytokinesis 5	=Hyperlink("http://www.ncbi.nlm.nih.gov/UniGene/clust.cgi?ORG=Hs&CID=195403","195403")	-1.22595734352271	8.9195106538832	-7.96961921286617	7.22106032631e-06	0.000293540128878067	3.88673177093863
227896_at	BCCIP	BRCA2 and CDKN1A interacting protein	=Hyperlink("http://www.ncbi.nlm.nih.gov/UniGene/clust.cgi?ORG=Hs&CID=370292,715543","370292,715543")	-1.22679603912787	9.17181511811541	-12.3065417687514	9.95472084837786e-08	1.29589133901205e-05	8.35890499636567
234660_s_at	DIS3	DIS3 mitotic control homolog (S. cerevis	=Hyperlink("http://www.ncbi.nlm.nih.gov/UniGene/clust.cgi?ORG=Hs&CID=643464","643464")	-1.22715167885338	8.55994462103825	-12.3424301121194	9.66296558457733e-08	1.26696077538793e-05	8.38956773147384
1556034_s_at	MTMR11	myotubularin related protein 11	=Hyperlink("http://www.ncbi.nlm.nih.gov/UniGene/clust.cgi?ORG=Hs&CID=425144","425144")	-1.23087904104112	2.23042990495589	-10.2281879593743	6.42873012830622e-07	5.08669782583419e-05	6.4231157033237
208370_s_at	RCAN1	regulator of calcineurin 1	=Hyperlink("http://www.ncbi.nlm.nih.gov/UniGene/clust.cgi?ORG=Hs&CID=282326","282326")	-1.23170616206525	9.76719947606039	-11.9584959155502	1.33368694797733e-07	1.61334091162666e-05	8.05701901610335
218501_at	ARHGEF3	Rho guanine nucleotide exchange factor (	=Hyperlink("http://www.ncbi.nlm.nih.gov/UniGene/clust.cgi?ORG=Hs&CID=476402","476402")	-1.23271490606967	8.81129667570972	-6.87587412630612	2.81479251922643e-05	0.000813848656735617	2.45437456741965
212390_at	PDE4DIP	phosphodiesterase 4D interacting protein	=Hyperlink("http://www.ncbi.nlm.nih.gov/UniGene/clust.cgi?ORG=Hs&CID=568247,584841,613082,657490","568247,584841,613082,657490")	-1.23394359703712	7.60808949195614	-7.55384716455686	1.19146244020601e-05	0.000428010571079261	3.35968094144355
1554907_a_at	NA	NA	=Hyperlink("http://www.ncbi.nlm.nih.gov/UniGene/clust.cgi?ORG=Hs&CID=NA","NA")	-1.23461431458087	2.83248297035307	-9.56178353746117	1.25084743231577e-06	8.17577607744819e-05	5.7273253420042
210735_s_at	CA12	carbonic anhydrase XII	=Hyperlink("http://www.ncbi.nlm.nih.gov/UniGene/clust.cgi?ORG=Hs&CID=210995","210995")	-1.23679268238385	8.80002418976258	-7.64096293429762	1.07105946307284e-05	0.000392757720613733	3.47183332713464
227687_at	HYLS1	hydrolethalus syndrome 1	=Hyperlink("http://www.ncbi.nlm.nih.gov/UniGene/clust.cgi?ORG=Hs&CID=585071","585071")	-1.23765604651653	7.73486107814037	-8.78154778188518	2.86407941277737e-06	0.000149532523146072	4.85875421304938
226230_at	SMEK2	SMEK homolog 2, suppressor of mek1 (Dict	=Hyperlink("http://www.ncbi.nlm.nih.gov/UniGene/clust.cgi?ORG=Hs&CID=516182","516182")	-1.23808992588185	7.98884231272254	-8.92166428551665	2.45794351571273e-06	0.000135199257265184	5.01927015246365
229751_s_at	PUS7L	pseudouridylate synthase 7 homolog (S. c	=Hyperlink("http://www.ncbi.nlm.nih.gov/UniGene/clust.cgi?ORG=Hs&CID=445814","445814")	-1.23816323161603	6.82043669892915	-7.48313206102731	1.29991606107974e-05	0.000456473414512104	3.26795917361735
219888_at	SPAG4	sperm associated antigen 4	=Hyperlink("http://www.ncbi.nlm.nih.gov/UniGene/clust.cgi?ORG=Hs&CID=123159","123159")	-1.23901840192101	7.15100712396121	-8.26437374983095	5.12141097241717e-06	0.00022728339684814	4.24809880833146
218323_at	RHOT1	ras homolog gene family, member T1	=Hyperlink("http://www.ncbi.nlm.nih.gov/UniGene/clust.cgi?ORG=Hs&CID=655325","655325")	-1.24071422537926	9.26917384519551	-8.05341772250689	6.5429071148268e-06	0.000273083647714373	3.99048347757803
209102_s_at	HBP1	HMG-box transcription factor 1	=Hyperlink("http://www.ncbi.nlm.nih.gov/UniGene/clust.cgi?ORG=Hs&CID=162032","162032")	-1.24145580975737	8.0237138513605	-7.43763744379357	1.37527512866021e-05	0.000478328038546418	3.20862361945600
208029_s_at	LAPTM4B	lysosomal protein transmembrane 4 beta	=Hyperlink("http://www.ncbi.nlm.nih.gov/UniGene/clust.cgi?ORG=Hs&CID=492314","492314")	-1.24175958162216	10.3623441156901	-11.2271264940214	2.5280252376326e-07	2.57392513719855e-05	7.39467997764025
225182_at	TMEM50B	transmembrane protein 50B	=Hyperlink("http://www.ncbi.nlm.nih.gov/UniGene/clust.cgi?ORG=Hs&CID=433668","433668")	-1.24342211980796	8.29184674432771	-7.62304269552017	1.09471278612826e-05	0.000400089716454296	3.44883843851863
212822_at	HEG1	HEG homolog 1 (zebrafish)	=Hyperlink("http://www.ncbi.nlm.nih.gov/UniGene/clust.cgi?ORG=Hs&CID=477420","477420")	-1.24467926536213	7.27036352417633	-9.96558331081342	8.32048771120234e-07	6.06563554146651e-05	6.15373795521913
204341_at	TRIM16	tripartite motif-containing 16	=Hyperlink("http://www.ncbi.nlm.nih.gov/UniGene/clust.cgi?ORG=Hs&CID=123534","123534")	-1.24518908673581	9.40156199628776	-9.20147376702625	1.82116367823943e-06	0.000108584650062967	5.33378122822036
225230_at	DRAM2	DNA-damage regulated autophagy modulator	=Hyperlink("http://www.ncbi.nlm.nih.gov/UniGene/clust.cgi?ORG=Hs&CID=485606","485606")	-1.24532580494074	9.4166704657875	-27.109395744558	2.41654533490563e-11	2.8111620465099e-08	16.4291620940979
221543_s_at	ERLIN2	ER lipid raft associated 2	=Hyperlink("http://www.ncbi.nlm.nih.gov/UniGene/clust.cgi?ORG=Hs&CID=705490","705490")	-1.2453491186022	8.89417113137172	-6.7405736550319	3.36425960109823e-05	0.000927470463698735	2.26659505135613
202465_at	PCOLCE	procollagen C-endopeptidase enhancer	=Hyperlink("http://www.ncbi.nlm.nih.gov/UniGene/clust.cgi?ORG=Hs&CID=202097","202097")	-1.24592353787118	10.4179158842669	-9.48201719497644	1.35797794650741e-06	8.74528200533484e-05	5.6412854084382
202934_at	HK2	hexokinase 2	=Hyperlink("http://www.ncbi.nlm.nih.gov/UniGene/clust.cgi?ORG=Hs&CID=406266,591588","406266,591588")	-1.24626989271018	9.87138922612627	-8.76432579627093	2.91880178905431e-06	0.000151522891605364	4.83888303907393
206235_at	LIG4	ligase IV, DNA, ATP-dependent	=Hyperlink("http://www.ncbi.nlm.nih.gov/UniGene/clust.cgi?ORG=Hs&CID=166091","166091")	-1.24702272369688	7.6272909663471	-7.53919799147946	1.21310269429153e-05	0.000433789338197445	3.34073057148195
233329_s_at	KRCC1	lysine-rich coiled-coil 1	=Hyperlink("http://www.ncbi.nlm.nih.gov/UniGene/clust.cgi?ORG=Hs&CID=469254","469254")	-1.24713496105834	9.21284278505956	-7.72964625372312	9.61831498190028e-06	0.000361679072651580	3.58505800502842
1558930_at	LOC728192	hypothetical protein LOC728192	=Hyperlink("http://www.ncbi.nlm.nih.gov/UniGene/clust.cgi?ORG=Hs&CID=559194","559194")	-1.25076269845633	10.0658634494913	-10.9619400068101	3.21606103794659e-07	3.05805456086487e-05	7.14461607879647
213793_s_at	HOMER1	homer homolog 1 (Drosophila)	=Hyperlink("http://www.ncbi.nlm.nih.gov/UniGene/clust.cgi?ORG=Hs&CID=591761","591761")	-1.25115503832061	8.93631112716037	-6.96880451853359	2.49364091162796e-05	0.000744212974035255	2.58195281841995
223437_at	PPARA	peroxisome proliferator-activated recept	=Hyperlink("http://www.ncbi.nlm.nih.gov/UniGene/clust.cgi?ORG=Hs&CID=103110,710044","103110,710044")	-1.25148124670394	6.45769966831096	-7.32552312555791	1.58180194437224e-05	0.000529932728606325	3.06130064112393
203710_at	ITPR1	inositol 1,4,5-triphosphate receptor, ty	=Hyperlink("http://www.ncbi.nlm.nih.gov/UniGene/clust.cgi?ORG=Hs&CID=567295,715765","567295,715765")	-1.25304668849704	9.03947729369104	-8.50598340896381	3.89063375449965e-06	0.000188333261349016	4.5370063287623
200771_at	LAMC1	laminin, gamma 1 (formerly LAMB2)	=Hyperlink("http://www.ncbi.nlm.nih.gov/UniGene/clust.cgi?ORG=Hs&CID=609663","609663")	-1.25526167437882	9.85107107841304	-10.6107666927615	4.45770633927639e-07	3.91062252508112e-05	6.80487591038762
212417_at	SCAMP1	secretory carrier membrane protein 1	=Hyperlink("http://www.ncbi.nlm.nih.gov/UniGene/clust.cgi?ORG=Hs&CID=482587","482587")	-1.25869447181187	9.29161394137094	-7.1498098704624	1.97555381479897e-05	0.000623994250861547	2.82721952972541
201380_at	CRTAP	cartilage associated protein	=Hyperlink("http://www.ncbi.nlm.nih.gov/UniGene/clust.cgi?ORG=Hs&CID=517888","517888")	-1.25906225962331	9.44906342334245	-6.75379644404006	3.30580033967905e-05	0.000916090388099097	2.28505359089013
205351_at	GGCX	gamma-glutamyl carboxylase	=Hyperlink("http://www.ncbi.nlm.nih.gov/UniGene/clust.cgi?ORG=Hs&CID=77719","77719")	-1.26098489479697	7.06109964712064	-8.98315568576503	2.29975748163063e-06	0.000128699324778050	5.08907116384176
203401_at	PRPS2	phosphoribosyl pyrophosphate synthetase	=Hyperlink("http://www.ncbi.nlm.nih.gov/UniGene/clust.cgi?ORG=Hs&CID=654581","654581")	-1.26179060037432	9.5232299503168	-9.61505797459277	1.18440969151080e-06	7.91644756084435e-05	5.78445268929564
213325_at	PVRL3	poliovirus receptor-related 3	=Hyperlink("http://www.ncbi.nlm.nih.gov/UniGene/clust.cgi?ORG=Hs&CID=293917","293917")	-1.26606382441114	8.58402896272787	-7.26901427920265	1.69833305759255e-05	0.000560388412334776	2.98644784202196
215983_s_at	UBXN8	UBX domain protein 8	=Hyperlink("http://www.ncbi.nlm.nih.gov/UniGene/clust.cgi?ORG=Hs&CID=153678","153678")	-1.26797755745497	8.94168953851079	-10.8807246262857	3.46553924360049e-07	3.24449243397015e-05	7.06692823497965
202766_s_at	FBN1	fibrillin 1	=Hyperlink("http://www.ncbi.nlm.nih.gov/UniGene/clust.cgi?ORG=Hs&CID=591133","591133")	-1.26804029751408	10.2690453493752	-7.72039282509394	9.72647124465432e-06	0.000364225839779867	3.57328817163296
224694_at	ANTXR1	anthrax toxin receptor 1	=Hyperlink("http://www.ncbi.nlm.nih.gov/UniGene/clust.cgi?ORG=Hs&CID=165859","165859")	-1.26913737075075	8.27137843335455	-13.2677473960704	4.60221924876756e-08	7.230641880068e-06	9.15163025090544
213069_at	HEG1	HEG homolog 1 (zebrafish)	=Hyperlink("http://www.ncbi.nlm.nih.gov/UniGene/clust.cgi?ORG=Hs&CID=477420","477420")	-1.26954690552412	9.88732833174238	-16.7003574647797	4.19167824469719e-09	1.19989532999382e-06	11.5716979157470
202811_at	STAMBP	STAM binding protein	=Hyperlink("http://www.ncbi.nlm.nih.gov/UniGene/clust.cgi?ORG=Hs&CID=469018,657598","469018,657598")	-1.26966403380287	9.89675755879303	-26.6756685148634	2.87350893972798e-11	3.0649379858597e-08	16.2769417571595
217922_at	NA	NA	=Hyperlink("http://www.ncbi.nlm.nih.gov/UniGene/clust.cgi?ORG=Hs&CID=NA","NA")	-1.27064093826056	9.07790166524756	-8.25801160181685	5.15903162919947e-06	0.000227852325279313	4.24040334900586
204030_s_at	SCHIP1	schwannomin interacting protein 1	=Hyperlink("http://www.ncbi.nlm.nih.gov/UniGene/clust.cgi?ORG=Hs&CID=134665","134665")	-1.27238656456305	8.0745705594629	-7.28090646214524	1.67306359524895e-05	0.000554392436789313	3.00223395140737
222785_x_at	C11orf1	chromosome 11 open reading frame 1	=Hyperlink("http://www.ncbi.nlm.nih.gov/UniGene/clust.cgi?ORG=Hs&CID=17546","17546")	-1.27245095103299	8.24885045663725	-11.1717045432096	2.65738791387342e-07	2.66811421577956e-05	7.34286902392711
224797_at	ARRDC3	arrestin domain containing 3	=Hyperlink("http://www.ncbi.nlm.nih.gov/UniGene/clust.cgi?ORG=Hs&CID=24684","24684")	-1.27267291652678	8.2756886880704	-6.77315491439233	3.22217125634464e-05	0.0008997559419849	2.31203537769685
206414_s_at	ASAP2	ArfGAP with SH3 domain, ankyrin repeat a	=Hyperlink("http://www.ncbi.nlm.nih.gov/UniGene/clust.cgi?ORG=Hs&CID=555902","555902")	-1.27606604988729	9.09831585728227	-9.04140461101247	2.16002056875147e-06	0.000123664119950017	5.15483392144117
228093_at	ZNF599	zinc finger protein 599	=Hyperlink("http://www.ncbi.nlm.nih.gov/UniGene/clust.cgi?ORG=Hs&CID=590961","590961")	-1.27643618602514	2.59218920818164	-9.62131632784411	1.17685917357445e-06	7.89506445585065e-05	5.79114604660312
214164_x_at	CA12	carbonic anhydrase XII	=Hyperlink("http://www.ncbi.nlm.nih.gov/UniGene/clust.cgi?ORG=Hs&CID=210995","210995")	-1.27763506662327	9.640590195392	-11.0242878571838	3.03776012181906e-07	2.93444407527309e-05	7.20390162492184
228141_at	GPX8	glutathione peroxidase 8 (putative)	=Hyperlink("http://www.ncbi.nlm.nih.gov/UniGene/clust.cgi?ORG=Hs&CID=289044","289044")	-1.27804681885712	10.3516561729299	-9.25262835607782	1.7253616575225e-06	0.000104699388041113	5.39042800396948
223384_s_at	TRIM4	tripartite motif-containing 4	=Hyperlink("http://www.ncbi.nlm.nih.gov/UniGene/clust.cgi?ORG=Hs&CID=50749","50749")	-1.28010408703119	7.90604918500382	-8.90931157122845	2.49111729372785e-06	0.000136418971185938	5.0052011210679
222392_x_at	PERP	PERP, TP53 apoptosis effector	=Hyperlink("http://www.ncbi.nlm.nih.gov/UniGene/clust.cgi?ORG=Hs&CID=201446","201446")	-1.28051356141450	11.0254383395047	-11.7821247690874	1.55116336293543e-07	1.7620097512141e-05	7.90083856252411
229366_at	NA	NA	=Hyperlink("http://www.ncbi.nlm.nih.gov/UniGene/clust.cgi?ORG=Hs&CID=NA","NA")	-1.2816407930721	7.14135629590619	-6.94566063925254	2.56976307122067e-05	0.000759558470725639	2.55028576717455
238067_at	TBC1D8B	TBC1 domain family, member 8B (with GRAM	=Hyperlink("http://www.ncbi.nlm.nih.gov/UniGene/clust.cgi?ORG=Hs&CID=351798","351798")	-1.28179493480411	7.29294412828997	-7.52065472783698	1.24110400612349e-05	0.00044061152138852	3.31670496666942
209045_at	XPNPEP1	X-prolyl aminopeptidase (aminopeptidase	=Hyperlink("http://www.ncbi.nlm.nih.gov/UniGene/clust.cgi?ORG=Hs&CID=390623","390623")	-1.28198418758446	10.3343418786449	-8.01208743584347	6.86837364603914e-06	0.000282155498339765	3.93941392937026
210426_x_at	RORA	RAR-related orphan receptor A	=Hyperlink("http://www.ncbi.nlm.nih.gov/UniGene/clust.cgi?ORG=Hs&CID=560343,655155","560343,655155")	-1.28283924768597	5.51737958038821	-6.66938218805595	3.6986565596659e-05	0.000994707562222002	2.16681347797759
202547_s_at	ARHGEF7	Rho guanine nucleotide exchange factor (	=Hyperlink("http://www.ncbi.nlm.nih.gov/UniGene/clust.cgi?ORG=Hs&CID=508738","508738")	-1.28544584751034	6.0039131657789	-6.9292429103292	2.62527315805188e-05	0.000773783341867852	2.52777945789168
208850_s_at	THY1	Thy-1 cell surface antigen	=Hyperlink("http://www.ncbi.nlm.nih.gov/UniGene/clust.cgi?ORG=Hs&CID=644697","644697")	-1.28558913933722	2.23671773316278	-6.96976302129623	2.49054098258832e-05	0.000743693764189058	2.58326280038240
222360_at	DPH5	DPH5 homolog (S. cerevisiae)	=Hyperlink("http://www.ncbi.nlm.nih.gov/UniGene/clust.cgi?ORG=Hs&CID=440776","440776")	-1.28902450405390	6.27162220770821	-8.40943767248491	4.33918877344595e-06	0.000203120844339176	4.42233553669979
212277_at	MTMR4	myotubularin related protein 4	=Hyperlink("http://www.ncbi.nlm.nih.gov/UniGene/clust.cgi?ORG=Hs&CID=514373","514373")	-1.29076717811956	9.96517639181649	-11.7765851825243	1.55858979670692e-07	1.7620097512141e-05	7.89589749392354
238794_at	C10orf78	chromosome 10 open reading frame 78	=Hyperlink("http://www.ncbi.nlm.nih.gov/UniGene/clust.cgi?ORG=Hs&CID=93667","93667")	-1.29097132340526	8.18820932209265	-7.98523240971739	7.08917882816661e-06	0.000289038666987330	3.90612446274798
209360_s_at	RUNX1	runt-related transcription factor 1	=Hyperlink("http://www.ncbi.nlm.nih.gov/UniGene/clust.cgi?ORG=Hs&CID=149261,612648","149261,612648")	-1.29107054650283	8.06170815449268	-15.0195309595364	1.2725582573828e-08	2.70728103978228e-06	10.4589523660881
227370_at	FAM171B	family with sequence similarity 171, mem	=Hyperlink("http://www.ncbi.nlm.nih.gov/UniGene/clust.cgi?ORG=Hs&CID=28872","28872")	-1.2924508054596	8.08363514233087	-8.0580713103153	6.50731590004182e-06	0.000272634097191407	3.9962212850487
233030_at	PNPLA3	patatin-like phospholipase domain contai	=Hyperlink("http://www.ncbi.nlm.nih.gov/UniGene/clust.cgi?ORG=Hs&CID=654800","654800")	-1.29309617299168	8.01504704467433	-8.78998755030237	2.83766780472379e-06	0.000148610619945664	4.86848083389139
203429_s_at	C1orf9	chromosome 1 open reading frame 9	=Hyperlink("http://www.ncbi.nlm.nih.gov/UniGene/clust.cgi?ORG=Hs&CID=204559","204559")	-1.29625375094421	9.2398622513251	-12.2812598845548	1.01659881831792e-07	1.31090897149840e-05	8.33725274345405
227059_at	GPC6	glypican 6	=Hyperlink("http://www.ncbi.nlm.nih.gov/UniGene/clust.cgi?ORG=Hs&CID=444329,615434","444329,615434")	-1.29634152659454	9.13274826524516	-16.2934230066458	5.43110449759608e-09	1.47734148460729e-06	11.313693090457
204202_at	IQCE	IQ motif containing E	=Hyperlink("http://www.ncbi.nlm.nih.gov/UniGene/clust.cgi?ORG=Hs&CID=520627","520627")	-1.29975008397092	6.76190056590025	-11.7827390948073	1.55034215935620e-07	1.7620097512141e-05	7.9013863794519
202620_s_at	PLOD2	procollagen-lysine, 2-oxoglutarate 5-dio	=Hyperlink("http://www.ncbi.nlm.nih.gov/UniGene/clust.cgi?ORG=Hs&CID=477866","477866")	-1.30044973509900	11.7434952692212	-7.62876410170625	1.08710043740782e-05	0.000397839467304368	3.45618427059100
209108_at	TSPAN6	tetraspanin 6	=Hyperlink("http://www.ncbi.nlm.nih.gov/UniGene/clust.cgi?ORG=Hs&CID=43233","43233")	-1.30218156997690	8.43563624065578	-6.67327725501644	3.67946809621979e-05	0.000991497871664944	2.17229030611331
211527_x_at	VEGFA	vascular endothelial growth factor A	=Hyperlink("http://www.ncbi.nlm.nih.gov/UniGene/clust.cgi?ORG=Hs&CID=73793","73793")	-1.30241982876066	8.93444512414659	-6.92639332190617	2.63503833649539e-05	0.00077540754062371	2.52386949581786
232095_at	NA	NA	=Hyperlink("http://www.ncbi.nlm.nih.gov/UniGene/clust.cgi?ORG=Hs&CID=NA","NA")	-1.30271242911766	7.91021602309798	-9.64426163438373	1.14961874579896e-06	7.75035819069764e-05	5.81565466880271
209780_at	PHTF2	putative homeodomain transcription facto	=Hyperlink("http://www.ncbi.nlm.nih.gov/UniGene/clust.cgi?ORG=Hs&CID=203965,601884","203965,601884")	-1.30292306716173	9.43922695481026	-9.01494085817846	2.22233396473965e-06	0.000125913066862321	5.12499942353702
218570_at	NA	NA	=Hyperlink("http://www.ncbi.nlm.nih.gov/UniGene/clust.cgi?ORG=Hs&CID=NA","NA")	-1.30699746318807	8.87577040696102	-7.34396088088078	1.54566438290215e-05	0.000521661729229476	3.08563669310336
222495_at	TMEM167B	transmembrane protein 167B	=Hyperlink("http://www.ncbi.nlm.nih.gov/UniGene/clust.cgi?ORG=Hs&CID=82933","82933")	-1.30720551735889	9.20038325926983	-9.78812013127616	9.93642440928759e-07	6.97017139630136e-05	5.96819291532455
1554127_s_at	MSRB3	methionine sulfoxide reductase B3	=Hyperlink("http://www.ncbi.nlm.nih.gov/UniGene/clust.cgi?ORG=Hs&CID=339024","339024")	-1.30748479643212	5.42817148927518	-6.92744922605368	2.63141534716869e-05	0.000774758395834399	2.52531844138144
233814_at	EFNA5	ephrin-A5	=Hyperlink("http://www.ncbi.nlm.nih.gov/UniGene/clust.cgi?ORG=Hs&CID=288741","288741")	-1.30861555032743	7.82570074958202	-8.33589211082597	4.71828615214961e-06	0.000214708779909269	4.33429284900742
222762_x_at	LIMD1	LIM domains containing 1	=Hyperlink("http://www.ncbi.nlm.nih.gov/UniGene/clust.cgi?ORG=Hs&CID=193370,621057","193370,621057")	-1.308706322704	10.3593308327515	-10.9320983806133	3.30538958048301e-07	3.12128109348719e-05	7.11613152257096
224959_at	SLC26A2	solute carrier family 26 (sulfate transp	=Hyperlink("http://www.ncbi.nlm.nih.gov/UniGene/clust.cgi?ORG=Hs&CID=302738","302738")	-1.31007084213095	8.41127039268438	-10.8690604163590	3.50306043201622e-07	3.27401417299978e-05	7.05572748642246
223125_s_at	C1orf21	chromosome 1 open reading frame 21	=Hyperlink("http://www.ncbi.nlm.nih.gov/UniGene/clust.cgi?ORG=Hs&CID=497159,719188","497159,719188")	-1.31232933281699	8.21012760053123	-11.9177790214420	1.38077883656414e-07	1.65557199318298e-05	8.02115755795136
227138_at	CRTAP	cartilage associated protein	=Hyperlink("http://www.ncbi.nlm.nih.gov/UniGene/clust.cgi?ORG=Hs&CID=517888","517888")	-1.31517523141863	8.24490700643674	-9.24757175424871	1.73458440227826e-06	0.000104793814579629	5.38484006545314
238013_at	PLEKHA2	pleckstrin homology domain containing, f	=Hyperlink("http://www.ncbi.nlm.nih.gov/UniGene/clust.cgi?ORG=Hs&CID=369123","369123")	-1.31583115871246	6.97884404437062	-12.2375686620821	1.05426597316382e-07	1.35309840569793e-05	8.29973313878386
211382_s_at	TACC2	transforming, acidic coiled-coil contain	=Hyperlink("http://www.ncbi.nlm.nih.gov/UniGene/clust.cgi?ORG=Hs&CID=501252,713875","501252,713875")	-1.31644921087334	6.7772616644827	-7.38265232180935	1.47268400548295e-05	0.000502464058439579	3.13656708077727
215044_s_at	STAM2	signal transducing adaptor molecule (SH3	=Hyperlink("http://www.ncbi.nlm.nih.gov/UniGene/clust.cgi?ORG=Hs&CID=17200","17200")	-1.31702331299574	7.68142492349835	-8.83764817314305	2.69337127635842e-06	0.000143109887789015	4.923268173785
211071_s_at	MLLT11	myeloid/lymphoid or mixed-lineage leukem	=Hyperlink("http://www.ncbi.nlm.nih.gov/UniGene/clust.cgi?ORG=Hs&CID=75823","75823")	-1.319325011926	11.2191478918120	-17.7568216353423	2.19703174550682e-09	7.55488746450222e-07	12.2105543036254
221276_s_at	SYNC	syncoilin, intermediate filament protein	=Hyperlink("http://www.ncbi.nlm.nih.gov/UniGene/clust.cgi?ORG=Hs&CID=712631","712631")	-1.31955496299140	8.93154469390854	-12.3732909165166	9.4195002493682e-08	1.24099078586556e-05	8.41586650436446
219066_at	PPCDC	phosphopantothenoylcysteine decarboxylas	=Hyperlink("http://www.ncbi.nlm.nih.gov/UniGene/clust.cgi?ORG=Hs&CID=458922","458922")	-1.31986538574879	5.9644464263806	-7.01098081386584	2.36107441739041e-05	0.000714003007581973	2.63948178914606
202558_s_at	HSPA13	heat shock protein 70kDa family, member	=Hyperlink("http://www.ncbi.nlm.nih.gov/UniGene/clust.cgi?ORG=Hs&CID=352341","352341")	-1.31987164642859	9.62274798062676	-7.04683917575458	2.25431343567864e-05	0.000691276427906505	2.68821125980733
202261_at	VPS72	vacuolar protein sorting 72 homolog (S.	=Hyperlink("http://www.ncbi.nlm.nih.gov/UniGene/clust.cgi?ORG=Hs&CID=2430","2430")	-1.32030950097378	8.36126753603246	-7.29687040176757	1.63977572195269e-05	0.000545345119207805	3.02339697151054
202915_s_at	FAM20B	family with sequence similarity 20, memb	=Hyperlink("http://www.ncbi.nlm.nih.gov/UniGene/clust.cgi?ORG=Hs&CID=5737","5737")	-1.32185618735925	8.96647099795708	-7.02420784298319	2.32107467389555e-05	0.000705810666269405	2.65747597748371
226121_at	DHRS13	dehydrogenase/reductase (SDR family) mem	=Hyperlink("http://www.ncbi.nlm.nih.gov/UniGene/clust.cgi?ORG=Hs&CID=631760","631760")	-1.32268454328463	6.02194502243	-10.3564505485980	5.67899048941137e-07	4.67618682241818e-05	6.55249198388547
56919_at	WDR48	WD repeat domain 48	=Hyperlink("http://www.ncbi.nlm.nih.gov/UniGene/clust.cgi?ORG=Hs&CID=109778","109778")	-1.32309966609331	6.84741205819137	-8.97411763182535	2.32230142652261e-06	0.000129640115478580	5.07883613492503
218696_at	EIF2AK3	eukaryotic translation initiation factor	=Hyperlink("http://www.ncbi.nlm.nih.gov/UniGene/clust.cgi?ORG=Hs&CID=591589","591589")	-1.3231664847197	8.9280528660555	-11.9138896094103	1.38537077078843e-07	1.65744303923102e-05	8.01772588581643
215867_x_at	CA12	carbonic anhydrase XII	=Hyperlink("http://www.ncbi.nlm.nih.gov/UniGene/clust.cgi?ORG=Hs&CID=210995","210995")	-1.32453119794011	9.59050260806077	-16.2199247503891	5.69488593319578e-09	1.50419269757236e-06	11.2663494739965
201041_s_at	DUSP1	dual specificity phosphatase 1	=Hyperlink("http://www.ncbi.nlm.nih.gov/UniGene/clust.cgi?ORG=Hs&CID=171695","171695")	-1.32508899298554	9.84002618383263	-11.9288040753002	1.36785194224473e-07	1.64729746568790e-05	8.03087932977478
1554452_a_at	C7orf68	chromosome 7 open reading frame 68	=Hyperlink("http://www.ncbi.nlm.nih.gov/UniGene/clust.cgi?ORG=Hs&CID=706124","706124")	-1.32614137122819	8.5018925651625	-7.14741085109191	1.98160940305806e-05	0.000625545578015008	2.82399641147371
222587_s_at	GALNT7	UDP-N-acetyl-alpha-D-galactosamine:polyp	=Hyperlink("http://www.ncbi.nlm.nih.gov/UniGene/clust.cgi?ORG=Hs&CID=548088","548088")	-1.32626839238244	8.86151117873724	-7.99219027932018	7.03124546143811e-06	0.000287319391333430	3.91475748090049
209694_at	PTS	6-pyruvoyltetrahydropterin synthase	=Hyperlink("http://www.ncbi.nlm.nih.gov/UniGene/clust.cgi?ORG=Hs&CID=503860","503860")	-1.32681611875634	10.0708195283032	-13.4779552914073	3.91361523962523e-08	6.36836051269373e-06	9.317446515381
221527_s_at	PARD3	par-3 partitioning defective 3 homolog (	=Hyperlink("http://www.ncbi.nlm.nih.gov/UniGene/clust.cgi?ORG=Hs&CID=131489","131489")	-1.32847642444305	5.11978028504787	-9.61919709185397	1.17941012018491e-06	7.90248141190074e-05	5.78887992089099
1554239_s_at	ZADH2	zinc binding alcohol dehydrogenase domai	=Hyperlink("http://www.ncbi.nlm.nih.gov/UniGene/clust.cgi?ORG=Hs&CID=465433","465433")	-1.33072398565637	7.15228477772274	-6.78328392400446	3.17932051720513e-05	0.000891366802370297	2.32613332772281
202729_s_at	LTBP1	latent transforming growth factor beta b	=Hyperlink("http://www.ncbi.nlm.nih.gov/UniGene/clust.cgi?ORG=Hs&CID=713533","713533")	-1.3307467377722	10.4696074453901	-12.0297513720771	1.25541642255317e-07	1.53901105163890e-05	8.11949966385139
201841_s_at	HSPB1	heat shock 27kDa protein 1	=Hyperlink("http://www.ncbi.nlm.nih.gov/UniGene/clust.cgi?ORG=Hs&CID=520973","520973")	-1.3320354519481	12.9415944236474	-16.2576383117802	5.55783360829055e-09	1.48129510112148e-06	11.2906713915690
228914_at	NA	NA	=Hyperlink("http://www.ncbi.nlm.nih.gov/UniGene/clust.cgi?ORG=Hs&CID=NA","NA")	-1.33627964813532	7.38828195643843	-7.80925811965368	8.73956148283032e-06	0.000339342258326500	3.68589617034806
214949_at	NA	NA	=Hyperlink("http://www.ncbi.nlm.nih.gov/UniGene/clust.cgi?ORG=Hs&CID=NA","NA")	-1.33665463431378	8.30592794273768	-9.24529370397883	1.73875674769618e-06	0.000104814250474409	5.38232181539299
202800_at	SLC1A3	solute carrier family 1 (glial high affi	=Hyperlink("http://www.ncbi.nlm.nih.gov/UniGene/clust.cgi?ORG=Hs&CID=481918","481918")	-1.33708640275329	8.35101111796295	-8.0075532478431	6.90512798070098e-06	0.000283011898309465	3.93379923451659
214323_s_at	UPF3A	UPF3 regulator of nonsense transcripts h	=Hyperlink("http://www.ncbi.nlm.nih.gov/UniGene/clust.cgi?ORG=Hs&CID=533855","533855")	-1.33718895295833	10.2429097502009	-14.8190987675043	1.46375087221065e-08	2.99739996022911e-06	10.3175306020367
227926_s_at	NA	NA	=Hyperlink("http://www.ncbi.nlm.nih.gov/UniGene/clust.cgi?ORG=Hs&CID=NA","NA")	-1.33944494637145	7.68961988319815	-11.0030464944414	3.09727162057390e-07	2.97093554131365e-05	7.18373793945981
226748_at	LYSMD2	LysM, putative peptidoglycan-binding, do	=Hyperlink("http://www.ncbi.nlm.nih.gov/UniGene/clust.cgi?ORG=Hs&CID=603629","603629")	-1.34019484098914	8.96615939813328	-8.80158004926546	2.80181796436950e-06	0.000147156001154565	4.88182869041013
210512_s_at	VEGFA	vascular endothelial growth factor A	=Hyperlink("http://www.ncbi.nlm.nih.gov/UniGene/clust.cgi?ORG=Hs&CID=73793","73793")	-1.34141033932775	12.3449862136072	-14.8514344145423	1.43090031506599e-08	2.94114566639975e-06	10.3404804339605
207723_s_at	KLRC3	killer cell lectin-like receptor subfami	=Hyperlink("http://www.ncbi.nlm.nih.gov/UniGene/clust.cgi?ORG=Hs&CID=654362","654362")	-1.34182241569492	3.0982558445722	-9.05047823430663	2.13909208374445e-06	0.000123110378609187	5.16504685442622
218134_s_at	RBM22	RNA binding motif protein 22	=Hyperlink("http://www.ncbi.nlm.nih.gov/UniGene/clust.cgi?ORG=Hs&CID=713564","713564")	-1.34259850088661	10.0859901129868	-8.25988584696166	5.14791796195034e-06	0.000227852325279313	4.24267085176201
217958_at	TRAPPC4	trafficking protein particle complex 4	=Hyperlink("http://www.ncbi.nlm.nih.gov/UniGene/clust.cgi?ORG=Hs&CID=132760","132760")	-1.34311259933430	9.02700149183121	-9.99307986591822	8.09666501608987e-07	5.96610727432229e-05	6.1822312077194
208800_at	SRP72	signal recognition particle 72kDa	=Hyperlink("http://www.ncbi.nlm.nih.gov/UniGene/clust.cgi?ORG=Hs&CID=237825","237825")	-1.34499178251735	10.0390655025241	-7.45448803323781	1.34682893902706e-05	0.000469329969670519	3.23063060359552
226126_at	TBCK	TBC1 domain containing kinase	=Hyperlink("http://www.ncbi.nlm.nih.gov/UniGene/clust.cgi?ORG=Hs&CID=292986","292986")	-1.34670637439809	8.5220604518596	-6.89201118113123	2.75598460888822e-05	0.00080023079389784	2.4766093559712
205828_at	MMP3	matrix metallopeptidase 3 (stromelysin 1	=Hyperlink("http://www.ncbi.nlm.nih.gov/UniGene/clust.cgi?ORG=Hs&CID=375129","375129")	-1.3480000955588	8.61623643503605	-8.52610712007292	3.80359605297424e-06	0.000185514374840648	4.56077951259004
227522_at	CMBL	carboxymethylenebutenolidase homolog (Ps	=Hyperlink("http://www.ncbi.nlm.nih.gov/UniGene/clust.cgi?ORG=Hs&CID=192586","192586")	-1.34841717606734	9.64745145309998	-7.18244301807867	1.89512717224326e-05	0.000606296536819195	2.87098951180787
203016_s_at	SSX2IP	synovial sarcoma, X breakpoint 2 interac	=Hyperlink("http://www.ncbi.nlm.nih.gov/UniGene/clust.cgi?ORG=Hs&CID=22587","22587")	-1.34984239007887	7.61552373411752	-7.07821112869857	2.16515721299758e-05	0.000668813393336965	2.73070744426074
203715_at	TBCE	tubulin folding cofactor E	=Hyperlink("http://www.ncbi.nlm.nih.gov/UniGene/clust.cgi?ORG=Hs&CID=498143","498143")	-1.35064437014739	8.67226131591274	-8.67285630920925	3.22901748359718e-06	0.000164535443537443	4.73281706062845
202263_at	CYB5R1	cytochrome b5 reductase 1	=Hyperlink("http://www.ncbi.nlm.nih.gov/UniGene/clust.cgi?ORG=Hs&CID=334832","334832")	-1.35173799687632	9.33640076779622	-9.65829503472172	1.13329524927212e-06	7.66110856174531e-05	5.83061980106186
218093_s_at	ANKRD10	ankyrin repeat domain 10	=Hyperlink("http://www.ncbi.nlm.nih.gov/UniGene/clust.cgi?ORG=Hs&CID=525163","525163")	-1.35241765732814	8.14277980506562	-12.9745372804325	5.7920351738149e-08	8.39998735088408e-06	8.91593679998146
204595_s_at	NA	NA	=Hyperlink("http://www.ncbi.nlm.nih.gov/UniGene/clust.cgi?ORG=Hs&CID=NA","NA")	-1.35308020111040	11.1669747541743	-9.50734631521354	1.32292167031335e-06	8.58015923183657e-05	5.66867254564782
219759_at	ERAP2	endoplasmic reticulum aminopeptidase 2	=Hyperlink("http://www.ncbi.nlm.nih.gov/UniGene/clust.cgi?ORG=Hs&CID=482910","482910")	-1.35437500085790	8.60250881824036	-7.0934140622578	2.12332107657244e-05	0.000658494497229712	2.75125550692169
218051_s_at	NT5DC2	5'-nucleotidase domain containing 2	=Hyperlink("http://www.ncbi.nlm.nih.gov/UniGene/clust.cgi?ORG=Hs&CID=84753","84753")	-1.35575570292575	10.5603937886737	-9.4679073988018	1.37794115562153e-06	8.83223126419779e-05	5.62600247430096
226470_at	GGT7	gamma-glutamyltransferase 7	=Hyperlink("http://www.ncbi.nlm.nih.gov/UniGene/clust.cgi?ORG=Hs&CID=433738","433738")	-1.35686933228408	5.68403307253894	-8.21415302809422	5.42662888874569e-06	0.000236038929588043	4.18722919953413
227072_at	RTTN	rotatin	=Hyperlink("http://www.ncbi.nlm.nih.gov/UniGene/clust.cgi?ORG=Hs&CID=654809","654809")	-1.35721355198286	7.27543897720265	-10.3005067862781	5.99365928967263e-07	4.86206708698592e-05	6.49623697420349
225562_at	RASA3	RAS p21 protein activator 3	=Hyperlink("http://www.ncbi.nlm.nih.gov/UniGene/clust.cgi?ORG=Hs&CID=593075","593075")	-1.35766373658464	7.86726275441059	-7.12883877737427	2.0291692916636e-05	0.000636201774925013	2.79901959078453
217959_s_at	TRAPPC4	trafficking protein particle complex 4	=Hyperlink("http://www.ncbi.nlm.nih.gov/UniGene/clust.cgi?ORG=Hs&CID=132760","132760")	-1.35895386523517	9.80372712111935	-9.39964482024445	1.47911068800626e-06	9.37084320587976e-05	5.55179320560114
231714_s_at	AP4B1	adaptor-related protein complex 4, beta	=Hyperlink("http://www.ncbi.nlm.nih.gov/UniGene/clust.cgi?ORG=Hs&CID=515048","515048")	-1.35976111806836	8.71593629261768	-9.90658792547597	8.82365035765109e-07	6.3228451285003e-05	6.0923739493798
226348_at	NA	NA	=Hyperlink("http://www.ncbi.nlm.nih.gov/UniGene/clust.cgi?ORG=Hs&CID=NA","NA")	-1.36565583300398	7.21359516934415	-7.15429080921039	1.96429625032278e-05	0.00062223579076708	2.83323776346322
224206_x_at	MYNN	myoneurin	=Hyperlink("http://www.ncbi.nlm.nih.gov/UniGene/clust.cgi?ORG=Hs&CID=507025","507025")	-1.36908970455715	8.31251474939958	-7.27772088487342	1.67979268311185e-05	0.000556285069346702	2.99800705494647
224799_at	NDFIP2	Nedd4 family interacting protein 2	=Hyperlink("http://www.ncbi.nlm.nih.gov/UniGene/clust.cgi?ORG=Hs&CID=525093","525093")	-1.37030082794177	9.24444360787205	-9.4626240253317	1.38549782822817e-06	8.8598940068275e-05	5.62027489631686
227288_at	SFRS12IP1	SFRS12-interacting protein 1	=Hyperlink("http://www.ncbi.nlm.nih.gov/UniGene/clust.cgi?ORG=Hs&CID=69504","69504")	-1.37371333838209	8.12612253911274	-8.12812300033158	5.99603623403792e-06	0.00025552087380828	4.08229286256133
227014_at	ASPHD2	aspartate beta-hydroxylase domain contai	=Hyperlink("http://www.ncbi.nlm.nih.gov/UniGene/clust.cgi?ORG=Hs&CID=567547","567547")	-1.37437644443884	3.24945450890644	-8.57721336514588	3.59186119436143e-06	0.000178059989941902	4.62095621530618
222682_s_at	FAM114A2	family with sequence similarity 114, mem	=Hyperlink("http://www.ncbi.nlm.nih.gov/UniGene/clust.cgi?ORG=Hs&CID=166551","166551")	-1.37602669338704	8.19447205464715	-6.77561961212046	3.21168763604613e-05	0.000897745508695409	2.31546709383574
231713_s_at	ELP2	elongation protein 2 homolog (S. cerevis	=Hyperlink("http://www.ncbi.nlm.nih.gov/UniGene/clust.cgi?ORG=Hs&CID=8739","8739")	-1.37750449429194	8.15200981972902	-7.5194885727746	1.24288805836405e-05	0.000440693285285696	3.31519262339473
225868_at	TRIM47	tripartite motif-containing 47	=Hyperlink("http://www.ncbi.nlm.nih.gov/UniGene/clust.cgi?ORG=Hs&CID=293660","293660")	-1.37825898150957	7.35416360490126	-8.35838913974828	4.5986633612883e-06	0.000211821330478886	4.36128818369337
200848_at	AHCYL1	adenosylhomocysteinase-like 1	=Hyperlink("http://www.ncbi.nlm.nih.gov/UniGene/clust.cgi?ORG=Hs&CID=485365","485365")	-1.37958856456809	10.4397353585931	-13.1618902091415	4.99795269248734e-08	7.63304646541188e-06	9.06713723231318
234491_s_at	SAV1	salvador homolog 1 (Drosophila)	=Hyperlink("http://www.ncbi.nlm.nih.gov/UniGene/clust.cgi?ORG=Hs&CID=642842","642842")	-1.38082613363748	6.83974997673291	-6.80461924258156	3.0910482894314e-05	0.000874304527804769	2.35578413465057
226614_s_at	FAM167A	family with sequence similarity 167, mem	=Hyperlink("http://www.ncbi.nlm.nih.gov/UniGene/clust.cgi?ORG=Hs&CID=124299","124299")	-1.38087967473817	8.2321185882544	-12.1747320395192	1.11112101939156e-07	1.40626254016744e-05	8.24554700747469
228949_at	GPR177	G protein-coupled receptor 177	=Hyperlink("http://www.ncbi.nlm.nih.gov/UniGene/clust.cgi?ORG=Hs&CID=647659","647659")	-1.38103401715777	10.4425143061987	-14.1265383429824	2.40682633705445e-08	4.46078745689667e-06	9.8131725999836
230078_at	RAPGEF6	Rap guanine nucleotide exchange factor (	=Hyperlink("http://www.ncbi.nlm.nih.gov/UniGene/clust.cgi?ORG=Hs&CID=483329","483329")	-1.38636545201766	9.27387993769538	-10.2505482159823	6.29066552689424e-07	5.00643577413308e-05	6.4457724742168
202850_at	ABCD3	ATP-binding cassette, sub-family D (ALD)	=Hyperlink("http://www.ncbi.nlm.nih.gov/UniGene/clust.cgi?ORG=Hs&CID=700576","700576")	-1.38684200090911	8.86041100576414	-7.34468549886828	1.54426240337129e-05	0.000521510481187927	3.08659224702761
225834_at	NA	NA	=Hyperlink("http://www.ncbi.nlm.nih.gov/UniGene/clust.cgi?ORG=Hs&CID=NA","NA")	-1.38965691509520	10.0881892482331	-10.7088892579276	4.06537912267171e-07	3.64982928624098e-05	6.90081182550453
202952_s_at	ADAM12	ADAM metallopeptidase domain 12	=Hyperlink("http://www.ncbi.nlm.nih.gov/UniGene/clust.cgi?ORG=Hs&CID=594537","594537")	-1.39113806493056	8.81717532204435	-7.336318661107	1.56053405520946e-05	0.000525547018349956	3.07555488356561
220419_s_at	USP25	ubiquitin specific peptidase 25	=Hyperlink("http://www.ncbi.nlm.nih.gov/UniGene/clust.cgi?ORG=Hs&CID=473370","473370")	-1.39129154256926	7.94238740668585	-8.56100294050557	3.65760951158624e-06	0.000180813562428551	4.6018993835419
209276_s_at	GLRX	glutaredoxin (thioltransferase)	=Hyperlink("http://www.ncbi.nlm.nih.gov/UniGene/clust.cgi?ORG=Hs&CID=28988","28988")	-1.39151347118215	11.8421370733961	-8.85227622475428	2.65068896913507e-06	0.000142084724889667	4.94003589087959
203374_s_at	TPP2	tripeptidyl peptidase II	=Hyperlink("http://www.ncbi.nlm.nih.gov/UniGene/clust.cgi?ORG=Hs&CID=432424","432424")	-1.39362391321984	8.38717223418834	-9.91320692460839	8.76559083191197e-07	6.30603524651035e-05	6.09927438806472
226777_at	NA	NA	=Hyperlink("http://www.ncbi.nlm.nih.gov/UniGene/clust.cgi?ORG=Hs&CID=NA","NA")	-1.39569562376927	9.2485210271946	-8.12591799606685	6.01145220864218e-06	0.000255779104675106	4.07959218669492
222702_x_at	CRIPT	cysteine-rich PDZ-binding protein	=Hyperlink("http://www.ncbi.nlm.nih.gov/UniGene/clust.cgi?ORG=Hs&CID=133998","133998")	-1.39766067959541	9.447585764092	-7.84275403645587	8.39603929866069e-06	0.000329070572512024	3.72809710457549
204508_s_at	CA12	carbonic anhydrase XII	=Hyperlink("http://www.ncbi.nlm.nih.gov/UniGene/clust.cgi?ORG=Hs&CID=210995","210995")	-1.39883952245915	8.56553112471399	-8.2776453997133	5.04388217745165e-06	0.000225489990230719	4.26413713985285
227577_at	EXOC8	exocyst complex component 8	=Hyperlink("http://www.ncbi.nlm.nih.gov/UniGene/clust.cgi?ORG=Hs&CID=356198","356198")	-1.39935827043687	8.08731685454548	-6.99496199912495	2.41051051050457e-05	0.000726942427809363	2.61765919847883
207638_at	PRSS7	protease, serine, 7 (enterokinase)	=Hyperlink("http://www.ncbi.nlm.nih.gov/UniGene/clust.cgi?ORG=Hs&CID=149473","149473")	-1.40428687878295	9.72169619810034	-10.2910519756575	6.04868180211057e-07	4.88495830916389e-05	6.48670296387016
201656_at	ITGA6	integrin, alpha 6	=Hyperlink("http://www.ncbi.nlm.nih.gov/UniGene/clust.cgi?ORG=Hs&CID=133397","133397")	-1.40448216757145	4.92549509211378	-7.23285864076166	1.77771232524924e-05	0.000580768891792938	2.93834358860227
219303_at	RNF219	ring finger protein 219	=Hyperlink("http://www.ncbi.nlm.nih.gov/UniGene/clust.cgi?ORG=Hs&CID=567576","567576")	-1.40466963210177	8.38799378683454	-8.232471203037	5.31308511284476e-06	0.000232023105866444	4.20946456939864
203186_s_at	S100A4	S100 calcium binding protein A4	=Hyperlink("http://www.ncbi.nlm.nih.gov/UniGene/clust.cgi?ORG=Hs&CID=654444","654444")	-1.40571321306729	7.45725070743355	-8.244838261108	5.23787933769867e-06	0.000230025705547221	4.22445479148051
209397_at	ME2	malic enzyme 2, NAD(+)-dependent, mitoch	=Hyperlink("http://www.ncbi.nlm.nih.gov/UniGene/clust.cgi?ORG=Hs&CID=233119,579417","233119,579417")	-1.40881073721038	9.88818642076352	-18.9519239166699	1.10347877070836e-09	4.34048214305608e-07	12.8837834935602
211458_s_at	NA	NA	=Hyperlink("http://www.ncbi.nlm.nih.gov/UniGene/clust.cgi?ORG=Hs&CID=NA","NA")	-1.41181912346847	7.95012030305028	-10.0419518660795	7.7147714526231e-07	5.78311694384433e-05	6.23270737943252
217118_s_at	C22orf9	chromosome 22 open reading frame 9	=Hyperlink("http://www.ncbi.nlm.nih.gov/UniGene/clust.cgi?ORG=Hs&CID=592207","592207")	-1.41321226806388	8.57263409883728	-7.77333998043995	9.1248200373409e-06	0.000347423074889703	3.64049522227411
204682_at	LTBP2	latent transforming growth factor beta b	=Hyperlink("http://www.ncbi.nlm.nih.gov/UniGene/clust.cgi?ORG=Hs&CID=512776,597522","512776,597522")	-1.41364297387665	7.78341542484622	-8.6222780313031	3.41569497887170e-06	0.000171459146219358	4.6737847995878
201163_s_at	IGFBP7	insulin-like growth factor binding prote	=Hyperlink("http://www.ncbi.nlm.nih.gov/UniGene/clust.cgi?ORG=Hs&CID=479808,709685","479808,709685")	-1.41415614267985	11.1906084240275	-6.76794971465601	3.24443244737446e-05	0.000903950447190171	2.30478527882093
206662_at	GLRX	glutaredoxin (thioltransferase)	=Hyperlink("http://www.ncbi.nlm.nih.gov/UniGene/clust.cgi?ORG=Hs&CID=28988","28988")	-1.41649257795350	12.2356485588187	-13.1868406890209	4.90145658426366e-08	7.50664254186598e-06	9.08711264993046
208776_at	PSMD11	proteasome (prosome, macropain) 26S subu	=Hyperlink("http://www.ncbi.nlm.nih.gov/UniGene/clust.cgi?ORG=Hs&CID=655396","655396")	-1.41860124555633	8.06536589101845	-9.18386777239586	1.85545403368029e-06	0.000110388410545669	5.31422475538506
227623_at	NA	NA	=Hyperlink("http://www.ncbi.nlm.nih.gov/UniGene/clust.cgi?ORG=Hs&CID=NA","NA")	-1.42086767567737	7.436662066161	-7.13099049781161	2.02359681435941e-05	0.000635497735928206	2.80191561742907
212553_at	RPRD2	regulation of nuclear pre-mRNA domain co	=Hyperlink("http://www.ncbi.nlm.nih.gov/UniGene/clust.cgi?ORG=Hs&CID=213666","213666")	-1.42316578161018	6.68009279617997	-9.39453796597	1.48699605148104e-06	9.38752623228987e-05	5.54622333362383
226796_at	ABHD15	abhydrolase domain containing 15	=Hyperlink("http://www.ncbi.nlm.nih.gov/UniGene/clust.cgi?ORG=Hs&CID=106510","106510")	-1.42677000608260	6.16221116472986	-9.16902960326642	1.88489591465959e-06	0.000111775145481576	5.29771870627032
226609_at	DCBLD1	discoidin, CUB and LCCL domain containin	=Hyperlink("http://www.ncbi.nlm.nih.gov/UniGene/clust.cgi?ORG=Hs&CID=658304","658304")	-1.42708685930367	8.04745299579189	-9.48267874086979	1.35704967105152e-06	8.74528200533484e-05	5.64200148816209
214039_s_at	LAPTM4B	lysosomal protein transmembrane 4 beta	=Hyperlink("http://www.ncbi.nlm.nih.gov/UniGene/clust.cgi?ORG=Hs&CID=492314","492314")	-1.42921847431225	11.7089232743607	-19.3030141490537	9.0841859250813e-10	3.79143408743374e-07	13.0723693799795
229480_at	NA	NA	=Hyperlink("http://www.ncbi.nlm.nih.gov/UniGene/clust.cgi?ORG=Hs&CID=NA","NA")	-1.43000153322945	8.03578298161948	-10.4347063469484	5.26847686122195e-07	4.43842792584454e-05	6.63073425415934
226248_s_at	KIAA1324	KIAA1324	=Hyperlink("http://www.ncbi.nlm.nih.gov/UniGene/clust.cgi?ORG=Hs&CID=708190","708190")	-1.43189448968203	2.5165764296337	-10.7482453240495	3.91867970414544e-07	3.57685831092073e-05	6.93906918169582
212689_s_at	KDM3A	lysine (K)-specific demethylase 3A	=Hyperlink("http://www.ncbi.nlm.nih.gov/UniGene/clust.cgi?ORG=Hs&CID=557425","557425")	-1.43504095640071	8.75581011932586	-16.7228500233363	4.1327990711879e-09	1.18926731166947e-06	11.5857585286301
212761_at	TCF7L2	transcription factor 7-like 2 (T-cell sp	=Hyperlink("http://www.ncbi.nlm.nih.gov/UniGene/clust.cgi?ORG=Hs&CID=593995","593995")	-1.43804481566518	8.02771504232644	-7.35229078534988	1.52963003638505e-05	0.000517578762934849	3.09661736718902
215501_s_at	DUSP10	dual specificity phosphatase 10	=Hyperlink("http://www.ncbi.nlm.nih.gov/UniGene/clust.cgi?ORG=Hs&CID=497822","497822")	-1.43827890631366	7.39228478722884	-7.85852226608894	8.23938720753589e-06	0.000324793435884661	3.74791718036544
219506_at	C1orf54	chromosome 1 open reading frame 54	=Hyperlink("http://www.ncbi.nlm.nih.gov/UniGene/clust.cgi?ORG=Hs&CID=91283","91283")	-1.43831518317780	9.4307794576933	-9.77169098023244	1.01023774889118e-06	7.03627374785038e-05	5.9508697200031
226243_at	C2orf79	chromosome 2 open reading frame 79	=Hyperlink("http://www.ncbi.nlm.nih.gov/UniGene/clust.cgi?ORG=Hs&CID=406607","406607")	-1.44064977296801	9.9397557254303	-10.8057320369739	3.71461339410672e-07	3.45402189324465e-05	6.99472486824627
218882_s_at	WDR3	WD repeat domain 3	=Hyperlink("http://www.ncbi.nlm.nih.gov/UniGene/clust.cgi?ORG=Hs&CID=310809","310809")	-1.44238837636936	9.41348451605438	-10.2951997663395	6.0244765491203e-07	4.87982600478744e-05	6.49088644856216
203292_s_at	VPS11	vacuolar protein sorting 11 homolog (S.	=Hyperlink("http://www.ncbi.nlm.nih.gov/UniGene/clust.cgi?ORG=Hs&CID=234282","234282")	-1.44271902095602	5.61321854893306	-7.46671654647191	1.32658209386448e-05	0.000463456076562558	3.2465790837612
1555543_a_at	CLCC1	chloride channel CLIC-like 1	=Hyperlink("http://www.ncbi.nlm.nih.gov/UniGene/clust.cgi?ORG=Hs&CID=658489","658489")	-1.44474093240859	7.47226508221463	-7.01944766237513	2.33538543169701e-05	0.000708979447407186	2.65100279377929
226051_at	SELM	selenoprotein M	=Hyperlink("http://www.ncbi.nlm.nih.gov/UniGene/clust.cgi?ORG=Hs&CID=55940","55940")	-1.44530333141122	9.1297466075645	-8.57714434016184	3.59213843449325e-06	0.000178059989941902	4.62087513039702
218982_s_at	NA	NA	=Hyperlink("http://www.ncbi.nlm.nih.gov/UniGene/clust.cgi?ORG=Hs&CID=NA","NA")	-1.4488678554043	8.50878506928317	-8.54210528644808	3.73590163051727e-06	0.000183357649594732	4.57964753625789
221824_s_at	MARCH8	membrane-associated ring finger (C3HC4)	=Hyperlink("http://www.ncbi.nlm.nih.gov/UniGene/clust.cgi?ORG=Hs&CID=499489","499489")	-1.44957185148143	7.85833382411795	-6.98539317322898	2.44057051156725e-05	0.000733176883076589	2.604607569006
1294_at	UBA7	ubiquitin-like modifier activating enzym	=Hyperlink("http://www.ncbi.nlm.nih.gov/UniGene/clust.cgi?ORG=Hs&CID=16695","16695")	-1.45005720342732	4.30771687518113	-9.47916155647027	1.36199284358414e-06	8.76081867328974e-05	5.63819388617753
231530_s_at	C11orf1	chromosome 11 open reading frame 1	=Hyperlink("http://www.ncbi.nlm.nih.gov/UniGene/clust.cgi?ORG=Hs&CID=17546","17546")	-1.45177832331027	7.98016681620142	-11.5982631978307	1.81953077927812e-07	1.99364419553169e-05	7.73566474200003
219682_s_at	TBX3	T-box 3	=Hyperlink("http://www.ncbi.nlm.nih.gov/UniGene/clust.cgi?ORG=Hs&CID=129895","129895")	-1.45412553913191	7.7082881761222	-11.5302084107038	1.93130808897184e-07	2.07862735756959e-05	7.67390501970843
211671_s_at	NR3C1	nuclear receptor subfamily 3, group C, m	=Hyperlink("http://www.ncbi.nlm.nih.gov/UniGene/clust.cgi?ORG=Hs&CID=122926","122926")	-1.45422173203801	9.7138603268117	-7.24147986336421	1.75842901109833e-05	0.000575701234621564	2.9498289761077
235259_at	PACRGL	PARK2 co-regulated-like	=Hyperlink("http://www.ncbi.nlm.nih.gov/UniGene/clust.cgi?ORG=Hs&CID=479298","479298")	-1.45480491344638	4.99448870907982	-7.80778776834301	8.7549837460278e-06	0.000339342258326500	3.68404064597772
204297_at	PIK3C3	phosphoinositide-3-kinase, class 3	=Hyperlink("http://www.ncbi.nlm.nih.gov/UniGene/clust.cgi?ORG=Hs&CID=464971","464971")	-1.45552864904026	8.88496374952916	-11.9584366879073	1.33375416928258e-07	1.61334091162666e-05	8.05696693533743
202728_s_at	LTBP1	latent transforming growth factor beta b	=Hyperlink("http://www.ncbi.nlm.nih.gov/UniGene/clust.cgi?ORG=Hs&CID=713533","713533")	-1.455676243199	7.12355824789648	-6.76034143691798	3.27726822729616e-05	0.000911417295663364	2.29418155921492
227033_at	PDIA3	protein disulfide isomerase family A, me	=Hyperlink("http://www.ncbi.nlm.nih.gov/UniGene/clust.cgi?ORG=Hs&CID=591095,712781","591095,712781")	-1.45584903258341	7.20552953235866	-8.03116955998908	6.71598830002266e-06	0.000278390189767808	3.96301722954796
202798_at	SEC24B	SEC24 family, member B (S. cerevisiae)	=Hyperlink("http://www.ncbi.nlm.nih.gov/UniGene/clust.cgi?ORG=Hs&CID=292472","292472")	-1.45665261251934	9.58402820318125	-13.1266098975107	5.13793981134847e-08	7.71749613146916e-06	9.03882772604575
228708_at	RAB27B	RAB27B, member RAS oncogene family	=Hyperlink("http://www.ncbi.nlm.nih.gov/UniGene/clust.cgi?ORG=Hs&CID=25318","25318")	-1.45667503465480	12.1179412594904	-15.5189874919731	9.04421816789971e-09	2.07770011903326e-06	10.8029281729216
204348_s_at	AK3L1	adenylate kinase 3-like 1	=Hyperlink("http://www.ncbi.nlm.nih.gov/UniGene/clust.cgi?ORG=Hs&CID=10862,592601","10862,592601")	-1.4597778735371	10.1309932816208	-14.9589968118223	1.32726800997340e-08	2.80186789364075e-06	10.4164488803648
213224_s_at	NCRNA00081	non-protein coding RNA 81	=Hyperlink("http://www.ncbi.nlm.nih.gov/UniGene/clust.cgi?ORG=Hs&CID=232543,651480","232543,651480")	-1.46112698284041	9.43524207268899	-7.87684382186608	8.06131360910012e-06	0.000319385740273586	3.77090976807541
203650_at	PROCR	protein C receptor, endothelial (EPCR)	=Hyperlink("http://www.ncbi.nlm.nih.gov/UniGene/clust.cgi?ORG=Hs&CID=647450","647450")	-1.46133615254301	10.0527276066017	-14.5729946301882	1.74238328585392e-08	3.40231450550225e-06	10.1411399914612
230746_s_at	NA	NA	=Hyperlink("http://www.ncbi.nlm.nih.gov/UniGene/clust.cgi?ORG=Hs&CID=NA","NA")	-1.46185009940155	12.8267122174110	-15.7420411927674	7.79024814760191e-09	1.87635161881117e-06	10.9527839010657
218397_at	FANCL	Fanconi anemia, complementation group L	=Hyperlink("http://www.ncbi.nlm.nih.gov/UniGene/clust.cgi?ORG=Hs&CID=720331","720331")	-1.46197501980975	10.5828476532685	-9.00352207937383	2.24981906935975e-06	0.000127056517400593	5.11210414134336
214442_s_at	PIAS2	protein inhibitor of activated STAT, 2	=Hyperlink("http://www.ncbi.nlm.nih.gov/UniGene/clust.cgi?ORG=Hs&CID=658013","658013")	-1.46587522414537	7.58906627056679	-9.75069838701066	1.03188061380913e-06	7.13249969153149e-05	5.92869844077179
223180_s_at	C18orf55	chromosome 18 open reading frame 55	=Hyperlink("http://www.ncbi.nlm.nih.gov/UniGene/clust.cgi?ORG=Hs&CID=532835","532835")	-1.46633442491744	10.6091434909234	-13.9631185179513	2.71522782297565e-08	4.77347528042423e-06	9.69046907535098
205579_at	HRH1	histamine receptor H1	=Hyperlink("http://www.ncbi.nlm.nih.gov/UniGene/clust.cgi?ORG=Hs&CID=1570","1570")	-1.46766933263442	6.86322966487141	-7.48771491584519	1.29257488672451e-05	0.00045472590784977	3.27392208263509
225462_at	TMEM128	transmembrane protein 128	=Hyperlink("http://www.ncbi.nlm.nih.gov/UniGene/clust.cgi?ORG=Hs&CID=12845","12845")	-1.46795687922736	8.48334864545371	-12.0893997462929	1.19372512857772e-07	1.47997554206319e-05	8.17153276215912
224932_at	CHCHD10	coiled-coil-helix-coiled-coil-helix doma	=Hyperlink("http://www.ncbi.nlm.nih.gov/UniGene/clust.cgi?ORG=Hs&CID=66915","66915")	-1.4709704250957	9.42883629556222	-11.8425833680567	1.47256235188813e-07	1.72264047343218e-05	7.95462316036629
244334_at	TRAM1L1	translocation associated membrane protei	=Hyperlink("http://www.ncbi.nlm.nih.gov/UniGene/clust.cgi?ORG=Hs&CID=570737","570737")	-1.47120202778859	5.54527083225379	-6.74028991991793	3.36552610878517e-05	0.000927470463698735	2.26619871221204
31874_at	GAS2L1	growth arrest-specific 2 like 1	=Hyperlink("http://www.ncbi.nlm.nih.gov/UniGene/clust.cgi?ORG=Hs&CID=322852","322852")	-1.47408006802671	9.71264030102323	-8.98513663509246	2.29484799631213e-06	0.000128556162088489	5.09131334529411
208802_at	SRP72	signal recognition particle 72kDa	=Hyperlink("http://www.ncbi.nlm.nih.gov/UniGene/clust.cgi?ORG=Hs&CID=237825","237825")	-1.48156599298286	8.84684964567893	-10.1541009694061	6.91015083839386e-07	5.35145180013009e-05	6.34773463717621
231807_at	KIAA1217	KIAA1217	=Hyperlink("http://www.ncbi.nlm.nih.gov/UniGene/clust.cgi?ORG=Hs&CID=445885","445885")	-1.48231485776380	8.11927331121383	-7.3504990310425	1.53306384661549e-05	0.000518048614423375	3.09425616946008
204813_at	MAPK10	mitogen-activated protein kinase 10	=Hyperlink("http://www.ncbi.nlm.nih.gov/UniGene/clust.cgi?ORG=Hs&CID=125503,723352","125503,723352")	-1.48516802316641	4.47111654679523	-7.55279420304191	1.19300396841561e-05	0.000428282941386236	3.35831969389992
238551_at	FUT11	fucosyltransferase 11 (alpha (1,3) fucos	=Hyperlink("http://www.ncbi.nlm.nih.gov/UniGene/clust.cgi?ORG=Hs&CID=588854","588854")	-1.48536379852248	7.53746631654948	-15.162029804479	1.15321097593819e-08	2.52006011822887e-06	10.5583032745249
227220_at	NFXL1	nuclear transcription factor, X-box bind	=Hyperlink("http://www.ncbi.nlm.nih.gov/UniGene/clust.cgi?ORG=Hs&CID=646325","646325")	-1.4853942119205	7.12944519549263	-10.3135088130540	5.91887735085964e-07	4.83006894266046e-05	6.50933533140016
225455_at	TADA1	transcriptional adaptor 1	=Hyperlink("http://www.ncbi.nlm.nih.gov/UniGene/clust.cgi?ORG=Hs&CID=435967","435967")	-1.48643208709407	7.2603057295482	-8.00910965433694	6.89248783768539e-06	0.000282705755833045	3.93572680509074
220770_s_at	C5orf54	chromosome 5 open reading frame 54	=Hyperlink("http://www.ncbi.nlm.nih.gov/UniGene/clust.cgi?ORG=Hs&CID=529464","529464")	-1.49209615513395	7.26570193485193	-7.29351657580862	1.64670954345767e-05	0.000547046342790313	3.01895355178799
202260_s_at	STXBP1	syntaxin binding protein 1	=Hyperlink("http://www.ncbi.nlm.nih.gov/UniGene/clust.cgi?ORG=Hs&CID=288229","288229")	-1.49489853907245	9.58368913287807	-9.5565411960367	1.25759980697972e-06	8.20516341845065e-05	5.72168932182965
223358_s_at	PDE7A	phosphodiesterase 7A	=Hyperlink("http://www.ncbi.nlm.nih.gov/UniGene/clust.cgi?ORG=Hs&CID=527119,584788","527119,584788")	-1.49662321681204	7.48907679267019	-7.71059375798354	9.84243452091606e-06	0.000367829875209218	3.56081309552696
225301_s_at	MYO5B	myosin VB	=Hyperlink("http://www.ncbi.nlm.nih.gov/UniGene/clust.cgi?ORG=Hs&CID=720076","720076")	-1.49749196156620	5.00923816693853	-7.5047991184062	1.26559871808116e-05	0.000447295474538379	3.29612807847436
219123_at	ZNF232	zinc finger protein 232	=Hyperlink("http://www.ncbi.nlm.nih.gov/UniGene/clust.cgi?ORG=Hs&CID=279914","279914")	-1.50060370590855	8.00684999380802	-8.45698501370454	4.11167989258297e-06	0.000195653697238446	4.47893704616821
205067_at	IL1B	interleukin 1, beta	=Hyperlink("http://www.ncbi.nlm.nih.gov/UniGene/clust.cgi?ORG=Hs&CID=126256","126256")	-1.50091553838818	7.53332997198217	-8.50316402707957	3.90299868031865e-06	0.000188679445487553	4.53367212157825
201943_s_at	CPD	carboxypeptidase D	=Hyperlink("http://www.ncbi.nlm.nih.gov/UniGene/clust.cgi?ORG=Hs&CID=446079","446079")	-1.50294598060487	7.13154114197643	-12.1696904569735	1.11582486722816e-07	1.4064785173217e-05	8.2411878992336
227227_at	NA	NA	=Hyperlink("http://www.ncbi.nlm.nih.gov/UniGene/clust.cgi?ORG=Hs&CID=NA","NA")	-1.50308053612358	6.55081876186078	-6.95730213969428	2.53116604584032e-05	0.00075180199817048	2.56622321252027
202912_at	ADM	adrenomedullin	=Hyperlink("http://www.ncbi.nlm.nih.gov/UniGene/clust.cgi?ORG=Hs&CID=441047","441047")	-1.50322142165635	11.2404396372788	-15.1126617348737	1.19311968342668e-08	2.57841180598237e-06	10.5239947569431
235260_s_at	PACRGL	PARK2 co-regulated-like	=Hyperlink("http://www.ncbi.nlm.nih.gov/UniGene/clust.cgi?ORG=Hs&CID=479298","479298")	-1.50351757795499	7.70481366731609	-8.15237825005791	5.82924460193228e-06	0.000249953844922735	4.11196386553274
236798_at	NA	NA	=Hyperlink("http://www.ncbi.nlm.nih.gov/UniGene/clust.cgi?ORG=Hs&CID=NA","NA")	-1.50394299327481	7.99156401196649	-8.44274514884142	4.17843480248656e-06	0.000197847816491738	4.46201166285673
221561_at	SOAT1	sterol O-acyltransferase 1	=Hyperlink("http://www.ncbi.nlm.nih.gov/UniGene/clust.cgi?ORG=Hs&CID=496383","496383")	-1.50720017579432	8.89386881669376	-10.7889363572681	3.77301670328631e-07	3.47289037461581e-05	6.97849182042938
203557_s_at	PCBD1	pterin-4 alpha-carbinolamine dehydratase	=Hyperlink("http://www.ncbi.nlm.nih.gov/UniGene/clust.cgi?ORG=Hs&CID=3192","3192")	-1.50748135372998	8.70595995166437	-13.0937953644384	5.27197349513455e-08	7.875550569576e-06	9.01242925527
203029_s_at	PTPRN2	protein tyrosine phosphatase, receptor t	=Hyperlink("http://www.ncbi.nlm.nih.gov/UniGene/clust.cgi?ORG=Hs&CID=490789","490789")	-1.50982706666971	8.81119933434893	-13.4516253945253	3.99338133008503e-08	6.45970781723074e-06	9.29681869856652
218361_at	GOLPH3L	golgi phosphoprotein 3-like	=Hyperlink("http://www.ncbi.nlm.nih.gov/UniGene/clust.cgi?ORG=Hs&CID=203699","203699")	-1.50997019381562	8.81708701480179	-13.7594415087815	3.16115993405617e-08	5.36759066442613e-06	9.53548457233475
201185_at	HTRA1	HtrA serine peptidase 1	=Hyperlink("http://www.ncbi.nlm.nih.gov/UniGene/clust.cgi?ORG=Hs&CID=501280","501280")	-1.51247477433455	11.0643326326117	-15.7912301762863	7.53999270471376e-09	1.83221822724544e-06	10.9855267851140
226388_at	TCEA3	transcription elongation factor A (SII),	=Hyperlink("http://www.ncbi.nlm.nih.gov/UniGene/clust.cgi?ORG=Hs&CID=446354","446354")	-1.51354099155102	2.63873046978803	-7.78494567748508	8.99837379018587e-06	0.000345738641587078	3.65518178079917
232617_at	CTSS	cathepsin S	=Hyperlink("http://www.ncbi.nlm.nih.gov/UniGene/clust.cgi?ORG=Hs&CID=181301","181301")	-1.51364749460837	7.40947090982818	-7.64778754459767	1.06219668812942e-05	0.00039081833057521	3.48058027981798
203083_at	THBS2	thrombospondin 2	=Hyperlink("http://www.ncbi.nlm.nih.gov/UniGene/clust.cgi?ORG=Hs&CID=371147","371147")	-1.51720693767582	8.39136639660922	-8.06554560125194	6.45058770095904e-06	0.000270464633857312	4.00543174932475
222146_s_at	TCF4	transcription factor 4	=Hyperlink("http://www.ncbi.nlm.nih.gov/UniGene/clust.cgi?ORG=Hs&CID=605153","605153")	-1.51817027887751	7.4409562593507	-7.39629948883697	1.44783401787215e-05	0.000496302977599748	3.15448648295459
205180_s_at	ADAM8	ADAM metallopeptidase domain 8	=Hyperlink("http://www.ncbi.nlm.nih.gov/UniGene/clust.cgi?ORG=Hs&CID=720760","720760")	-1.52363637510483	6.86285811925507	-8.77707132892394	2.87819580265683e-06	0.000150014638236666	4.85359217108399
222498_at	AZI2	5-azacytidine induced 2	=Hyperlink("http://www.ncbi.nlm.nih.gov/UniGene/clust.cgi?ORG=Hs&CID=706676","706676")	-1.52429947694239	7.69567450201704	-7.49910367185939	1.27452396289714e-05	0.000449598039739991	3.28872915448432
203227_s_at	TSPAN31	tetraspanin 31	=Hyperlink("http://www.ncbi.nlm.nih.gov/UniGene/clust.cgi?ORG=Hs&CID=632708","632708")	-1.52448600055424	8.7731846761981	-10.4680230854151	5.10356412250833e-07	4.33287839127552e-05	6.66388749504363
228531_at	SAMD9	sterile alpha motif domain containing 9	=Hyperlink("http://www.ncbi.nlm.nih.gov/UniGene/clust.cgi?ORG=Hs&CID=65641","65641")	-1.52781352859768	7.75509197977971	-8.39406204488078	4.41563786473929e-06	0.000206346154063778	4.40397867132817
212190_at	SERPINE2	serpin peptidase inhibitor, clade E (nex	=Hyperlink("http://www.ncbi.nlm.nih.gov/UniGene/clust.cgi?ORG=Hs&CID=38449","38449")	-1.5284438555136	11.4228117923581	-15.1877176393267	1.13302151396547e-08	2.49790126113154e-06	10.5761088003029
205882_x_at	ADD3	adducin 3 (gamma)	=Hyperlink("http://www.ncbi.nlm.nih.gov/UniGene/clust.cgi?ORG=Hs&CID=501012","501012")	-1.52999618567572	9.17302594912474	-11.8385460101433	1.47767422412381e-07	1.72264047343218e-05	7.95103956045489
203164_at	SLC33A1	solute carrier family 33 (acetyl-CoA tra	=Hyperlink("http://www.ncbi.nlm.nih.gov/UniGene/clust.cgi?ORG=Hs&CID=478031","478031")	-1.53137556707942	8.5318556552908	-8.74582724846763	2.97884106506954e-06	0.000154177939761779	4.81750407764646
227326_at	MXRA7	matrix-remodelling associated 7	=Hyperlink("http://www.ncbi.nlm.nih.gov/UniGene/clust.cgi?ORG=Hs&CID=250723,597019,707692","250723,597019,707692")	-1.53169490036422	9.01484375936513	-11.8548289548976	1.45717472722634e-07	1.71704802179095e-05	7.9654854202567
225830_at	PDZD8	PDZ domain containing 8	=Hyperlink("http://www.ncbi.nlm.nih.gov/UniGene/clust.cgi?ORG=Hs&CID=501149","501149")	-1.53606538052048	4.87742563938012	-9.11321618021502	2.00024742087268e-06	0.000116966339824828	5.23543395496636
215726_s_at	CYB5A	cytochrome b5 type A (microsomal)	=Hyperlink("http://www.ncbi.nlm.nih.gov/UniGene/clust.cgi?ORG=Hs&CID=465413","465413")	-1.53915255753819	9.29124752308338	-7.79113376105774	8.93172602111407e-06	0.000343902901552402	3.66300599091967
239711_at	ADAL	adenosine deaminase-like	=Hyperlink("http://www.ncbi.nlm.nih.gov/UniGene/clust.cgi?ORG=Hs&CID=533913","533913")	-1.54069539212765	4.1632935656048	-8.08427098825462	6.31079393912992e-06	0.000265621754135434	4.02847851248447
209109_s_at	TSPAN6	tetraspanin 6	=Hyperlink("http://www.ncbi.nlm.nih.gov/UniGene/clust.cgi?ORG=Hs&CID=43233","43233")	-1.54085855243841	8.90151663523571	-17.9883994750446	1.91616612265032e-09	6.80301186726665e-07	12.3449417009081
214005_at	GGCX	gamma-glutamyl carboxylase	=Hyperlink("http://www.ncbi.nlm.nih.gov/UniGene/clust.cgi?ORG=Hs&CID=77719","77719")	-1.54101657538298	8.39634338096872	-22.933699351817	1.45045735901687e-10	9.79058717336387e-08	14.8118520836894
228967_at	EIF1	eukaryotic translation initiation factor	=Hyperlink("http://www.ncbi.nlm.nih.gov/UniGene/clust.cgi?ORG=Hs&CID=150580","150580")	-1.54123708187472	8.04685448200444	-10.3414380339327	5.76163594653104e-07	4.72256452227426e-05	6.53742231936805
213713_s_at	GLB1L2	galactosidase, beta 1-like 2	=Hyperlink("http://www.ncbi.nlm.nih.gov/UniGene/clust.cgi?ORG=Hs&CID=436178","436178")	-1.5418084340783	2.42609481594518	-6.82318282377037	3.01638150564941e-05	0.000855397607994718	2.38153386564339
203090_at	SDF2	stromal cell-derived factor 2	=Hyperlink("http://www.ncbi.nlm.nih.gov/UniGene/clust.cgi?ORG=Hs&CID=514036","514036")	-1.54592869486042	7.91104232496887	-7.7305105004388	9.60827979631162e-06	0.000361679072651580	3.58615675238368
211651_s_at	LAMB1	laminin, beta 1	=Hyperlink("http://www.ncbi.nlm.nih.gov/UniGene/clust.cgi?ORG=Hs&CID=650585","650585")	-1.54901559088454	8.89183156049536	-8.95547070172229	2.36957144581270e-06	0.000131262734346312	5.05769314956132
226000_at	CTTNBP2NL	CTTNBP2 N-terminal like	=Hyperlink("http://www.ncbi.nlm.nih.gov/UniGene/clust.cgi?ORG=Hs&CID=485899","485899")	-1.54958806352344	9.6785869562783	-12.1615470206060	1.12346850433379e-07	1.41058713703230e-05	8.23414318685843
213616_at	C18orf10	chromosome 18 open reading frame 10	=Hyperlink("http://www.ncbi.nlm.nih.gov/UniGene/clust.cgi?ORG=Hs&CID=436636","436636")	-1.55182647805158	9.29655639638079	-13.2523890316387	4.65745989295407e-08	7.27561770420754e-06	9.13941304344098
223171_at	DYM	dymeclin	=Hyperlink("http://www.ncbi.nlm.nih.gov/UniGene/clust.cgi?ORG=Hs&CID=162996","162996")	-1.55424822132058	6.8636605460289	-9.38339298643344	1.50436308179947e-06	9.45414385027426e-05	5.53405908521605
203217_s_at	ST3GAL5	ST3 beta-galactoside alpha-2,3-sialyltra	=Hyperlink("http://www.ncbi.nlm.nih.gov/UniGene/clust.cgi?ORG=Hs&CID=415117","415117")	-1.55949107894176	3.8464393197268	-7.04000262630252	2.27426079722807e-05	0.000696221775411226	2.67893363669672
1569961_at	NA	NA	=Hyperlink("http://www.ncbi.nlm.nih.gov/UniGene/clust.cgi?ORG=Hs&CID=NA","NA")	-1.56054338310156	2.72779006287213	-9.78739078179397	9.9437287409512e-07	6.97017139630136e-05	5.96742440434815
232080_at	HECW2	HECT, C2 and WW domain containing E3 ubi	=Hyperlink("http://www.ncbi.nlm.nih.gov/UniGene/clust.cgi?ORG=Hs&CID=654742","654742")	-1.56123655802474	6.39975236176043	-10.5943680034254	4.52718689118439e-07	3.94775029147538e-05	6.78876521037671
220161_s_at	EPB41L4B	erythrocyte membrane protein band 4.1 li	=Hyperlink("http://www.ncbi.nlm.nih.gov/UniGene/clust.cgi?ORG=Hs&CID=591901","591901")	-1.56175596845521	8.0546947898582	-6.84735980843103	2.92202456618642e-05	0.000836448655268285	2.41500170791026
203076_s_at	SMAD2	SMAD family member 2	=Hyperlink("http://www.ncbi.nlm.nih.gov/UniGene/clust.cgi?ORG=Hs&CID=12253,705764","12253,705764")	-1.56214065453915	9.54773298592073	-16.2088420741152	5.73585680556245e-09	1.50773062905830e-06	11.2591905226811
201959_s_at	MYCBP2	MYC binding protein 2	=Hyperlink("http://www.ncbi.nlm.nih.gov/UniGene/clust.cgi?ORG=Hs&CID=591221","591221")	-1.56356951760926	9.25110192308365	-7.53180137518265	1.22418960821068e-05	0.000436327032783045	3.33115220130946
211767_at	GINS4	GINS complex subunit 4 (Sld5 homolog)	=Hyperlink("http://www.ncbi.nlm.nih.gov/UniGene/clust.cgi?ORG=Hs&CID=656996","656996")	-1.56547459662198	7.93826109661796	-8.84320806231601	2.67706156790357e-06	0.000142798381683051	4.92964394760702
218171_at	VPS4B	vacuolar protein sorting 4 homolog B (S.	=Hyperlink("http://www.ncbi.nlm.nih.gov/UniGene/clust.cgi?ORG=Hs&CID=126550","126550")	-1.56634071187797	8.94297977652646	-11.2472269116168	2.48280959956156e-07	2.54685956577914e-05	7.41341265062902
203763_at	DYNC2LI1	dynein, cytoplasmic 2, light intermediat	=Hyperlink("http://www.ncbi.nlm.nih.gov/UniGene/clust.cgi?ORG=Hs&CID=371597","371597")	-1.56653451917885	7.86942700966265	-9.53567440225367	1.28487073741421e-06	8.34326693208097e-05	5.69922959802164
210473_s_at	GPR125	G protein-coupled receptor 125	=Hyperlink("http://www.ncbi.nlm.nih.gov/UniGene/clust.cgi?ORG=Hs&CID=99195","99195")	-1.56757538582793	8.7502289762292	-17.4234490667515	2.68312270907891e-09	8.68876358626243e-07	12.0136100694927
214670_at	ZKSCAN1	zinc finger with KRAB and SCAN domains 1	=Hyperlink("http://www.ncbi.nlm.nih.gov/UniGene/clust.cgi?ORG=Hs&CID=615360","615360")	-1.56787906964379	7.78354416793243	-8.66476697226276	3.25811863606221e-06	0.000165709429234141	4.72339401179444
212387_at	TCF4	transcription factor 4	=Hyperlink("http://www.ncbi.nlm.nih.gov/UniGene/clust.cgi?ORG=Hs&CID=605153","605153")	-1.57034802198558	6.84603419449534	-7.94004201452836	7.47819930735584e-06	0.000300419211704394	3.84991679233607
242939_at	TFDP1	transcription factor Dp-1	=Hyperlink("http://www.ncbi.nlm.nih.gov/UniGene/clust.cgi?ORG=Hs&CID=79353","79353")	-1.57128953102468	9.24102973353128	-12.5825834060667	7.93419022942852e-08	1.08722268369425e-05	8.59256811714388
203058_s_at	PAPSS2	3'-phosphoadenosine 5'-phosphosulfate sy	=Hyperlink("http://www.ncbi.nlm.nih.gov/UniGene/clust.cgi?ORG=Hs&CID=524491","524491")	-1.57135361630216	5.82308281429085	-7.94963996080423	7.39369117042001e-06	0.000298780535656108	3.86187464230411
1552347_at	CRYZL1	crystallin, zeta (quinone reductase)-lik	=Hyperlink("http://www.ncbi.nlm.nih.gov/UniGene/clust.cgi?ORG=Hs&CID=352671","352671")	-1.57162791160851	6.3010736344569	-11.3091918483204	2.34885297290738e-07	2.45397670725266e-05	7.4709676279513
223482_at	TMEM120A	transmembrane protein 120A	=Hyperlink("http://www.ncbi.nlm.nih.gov/UniGene/clust.cgi?ORG=Hs&CID=488835","488835")	-1.57257631700175	7.81176452252526	-8.68802477909806	3.17520320429815e-06	0.000162095457698414	4.75046757409772
243690_at	TRIOBP	TRIO and F-actin binding protein	=Hyperlink("http://www.ncbi.nlm.nih.gov/UniGene/clust.cgi?ORG=Hs&CID=533030","533030")	-1.57544462356830	7.52047462584509	-9.15598334484558	1.91119979453459e-06	0.000112967404071545	5.28318778832184
203104_at	CSF1R	colony stimulating factor 1 receptor	=Hyperlink("http://www.ncbi.nlm.nih.gov/UniGene/clust.cgi?ORG=Hs&CID=586219","586219")	-1.57683229525496	6.19515963773801	-8.84095927191816	2.68364541612032e-06	0.000142870801486249	4.92706554786794
202088_at	SLC39A6	solute carrier family 39 (zinc transport	=Hyperlink("http://www.ncbi.nlm.nih.gov/UniGene/clust.cgi?ORG=Hs&CID=79136","79136")	-1.57761906245920	10.9264735971067	-16.7929968004224	3.95488265429431e-09	1.15017664427416e-06	11.6294764872663
227088_at	PDE5A	phosphodiesterase 5A, cGMP-specific	=Hyperlink("http://www.ncbi.nlm.nih.gov/UniGene/clust.cgi?ORG=Hs&CID=587281,647971","587281,647971")	-1.57857576330844	2.95358291397017	-7.38579282045165	1.46692513961792e-05	0.000501275825053812	3.1406927700975
213982_s_at	RABGAP1L	RAB GTPase activating protein 1-like	=Hyperlink("http://www.ncbi.nlm.nih.gov/UniGene/clust.cgi?ORG=Hs&CID=585378","585378")	-1.58006304532541	8.3123469172795	-7.78108292680956	9.0402483583197e-06	0.000346616815561802	3.65029540504160
221901_at	KIAA1644	KIAA1644	=Hyperlink("http://www.ncbi.nlm.nih.gov/UniGene/clust.cgi?ORG=Hs&CID=6829","6829")	-1.58041524584797	7.25965802236203	-7.54377654146095	1.20629401050427e-05	0.000431919613780751	3.34665627434627
208747_s_at	C1S	complement component 1, s subcomponent	=Hyperlink("http://www.ncbi.nlm.nih.gov/UniGene/clust.cgi?ORG=Hs&CID=458355","458355")	-1.58068693330173	7.20844566848415	-6.91124486078244	2.68760898026388e-05	0.000783706778644949	2.50306621148655
225809_at	PARM1	prostate androgen-regulated mucin-like p	=Hyperlink("http://www.ncbi.nlm.nih.gov/UniGene/clust.cgi?ORG=Hs&CID=105460,623905","105460,623905")	-1.58551408597856	2.39076983369995	-9.20352196704889	1.81721920541839e-06	0.000108467751153112	5.33605433108523
210241_s_at	TP53TG1	TP53 target 1 (non-protein coding)	=Hyperlink("http://www.ncbi.nlm.nih.gov/UniGene/clust.cgi?ORG=Hs&CID=274329","274329")	-1.5859939528214	6.75562379321535	-8.38859213524557	4.44318426333017e-06	0.000206951901162873	4.397441875233
236265_at	SP4	Sp4 transcription factor	=Hyperlink("http://www.ncbi.nlm.nih.gov/UniGene/clust.cgi?ORG=Hs&CID=88013","88013")	-1.58627511478116	6.96046395119327	-12.4361093010068	8.944244150397e-08	1.18695764301688e-05	8.46920412234132
225149_at	PCID2	PCI domain containing 2	=Hyperlink("http://www.ncbi.nlm.nih.gov/UniGene/clust.cgi?ORG=Hs&CID=508769","508769")	-1.58829440267514	8.6080878350381	-11.0816230962481	2.88322770323933e-07	2.84036891305605e-05	7.25815150322461
54632_at	THADA	thyroid adenoma associated	=Hyperlink("http://www.ncbi.nlm.nih.gov/UniGene/clust.cgi?ORG=Hs&CID=369592","369592")	-1.58834779548696	6.64532939122753	-8.20945025200032	5.45619902953976e-06	0.000236948119094588	4.18151464906156
204359_at	FLRT2	fibronectin leucine rich transmembrane p	=Hyperlink("http://www.ncbi.nlm.nih.gov/UniGene/clust.cgi?ORG=Hs&CID=533710,624735,720089","533710,624735,720089")	-1.58978337291035	8.73513802238056	-8.90489058803852	2.50310733906031e-06	0.000136461871768397	5.0001620382564
204820_s_at	NA	NA	=Hyperlink("http://www.ncbi.nlm.nih.gov/UniGene/clust.cgi?ORG=Hs&CID=NA","NA")	-1.59104769313717	9.47763013660963	-14.9346771301230	1.34996369042608e-08	2.83281307617531e-06	10.3993224631909
204803_s_at	RRAD	Ras-related associated with diabetes	=Hyperlink("http://www.ncbi.nlm.nih.gov/UniGene/clust.cgi?ORG=Hs&CID=1027","1027")	-1.59239748694355	10.5159046457787	-11.2065652404412	2.57520319852394e-07	2.6170861501728e-05	7.37548587053635
226217_at	SLC30A7	solute carrier family 30 (zinc transport	=Hyperlink("http://www.ncbi.nlm.nih.gov/UniGene/clust.cgi?ORG=Hs&CID=533903","533903")	-1.59266270181501	9.07135033868527	-9.58065146616737	1.22686745836949e-06	8.0720792161675e-05	5.7475885781085
219544_at	C13orf34	chromosome 13 open reading frame 34	=Hyperlink("http://www.ncbi.nlm.nih.gov/UniGene/clust.cgi?ORG=Hs&CID=714340","714340")	-1.59451532991878	8.842323557677	-10.2615158172755	6.22412249406675e-07	4.98545307453694e-05	6.45686964802319
1598_g_at	GAS6	growth arrest-specific 6	=Hyperlink("http://www.ncbi.nlm.nih.gov/UniGene/clust.cgi?ORG=Hs&CID=646346","646346")	-1.59611939001070	3.42496868802341	-7.57177744507176	1.16553907670933e-05	0.000421746188081287	3.3828400040799
216944_s_at	ITPR1	inositol 1,4,5-triphosphate receptor, ty	=Hyperlink("http://www.ncbi.nlm.nih.gov/UniGene/clust.cgi?ORG=Hs&CID=567295,715765","567295,715765")	-1.59880317991761	8.49486876810344	-7.79570373861088	8.88284721385569e-06	0.000342503294370634	3.66878133798264
209610_s_at	SLC1A4	solute carrier family 1 (glutamate/neutr	=Hyperlink("http://www.ncbi.nlm.nih.gov/UniGene/clust.cgi?ORG=Hs&CID=654352","654352")	-1.59971953139836	7.13639612001158	-7.3355784518903	1.56198245051427e-05	0.000525547018349956	3.07457799136914
213506_at	F2RL1	coagulation factor II (thrombin) recepto	=Hyperlink("http://www.ncbi.nlm.nih.gov/UniGene/clust.cgi?ORG=Hs&CID=154299","154299")	-1.60173776035937	8.72373480383765	-9.66205354046479	1.12896610439436e-06	7.64885027977217e-05	5.83462471059324
241725_at	E2F7	E2F transcription factor 7	=Hyperlink("http://www.ncbi.nlm.nih.gov/UniGene/clust.cgi?ORG=Hs&CID=416375","416375")	-1.60393014846517	2.57390781444257	-15.9265556458006	6.89553940503354e-09	1.71369825895550e-06	11.0750478633791
213500_at	NA	NA	=Hyperlink("http://www.ncbi.nlm.nih.gov/UniGene/clust.cgi?ORG=Hs&CID=NA","NA")	-1.6135777938265	8.06237605149009	-12.6684428817513	7.40022899878117e-08	1.02692264088416e-05	8.6642356629892
236088_at	NTNG1	netrin G1	=Hyperlink("http://www.ncbi.nlm.nih.gov/UniGene/clust.cgi?ORG=Hs&CID=657434","657434")	-1.61466726823606	7.10447121066691	-13.4988479882408	3.85155311313804e-08	6.28607959584545e-06	9.33378600352565
204347_at	AK3L1	adenylate kinase 3-like 1	=Hyperlink("http://www.ncbi.nlm.nih.gov/UniGene/clust.cgi?ORG=Hs&CID=10862,592601","10862,592601")	-1.61484276982317	7.70314888054267	-6.83330785785519	2.9764739727989e-05	0.000846715475872945	2.39555919604714
232752_at	LOC100287616	hypothetical protein LOC100287616	=Hyperlink("http://www.ncbi.nlm.nih.gov/UniGene/clust.cgi?ORG=Hs&CID=599785","599785")	-1.61615039260477	8.68025311594192	-10.7176938105834	4.03205074646969e-07	3.6421268721302e-05	6.90938154917098
213628_at	CLCC1	chloride channel CLIC-like 1	=Hyperlink("http://www.ncbi.nlm.nih.gov/UniGene/clust.cgi?ORG=Hs&CID=658489","658489")	-1.61680993993249	8.97686616523213	-14.1005773312212	2.45316208219282e-08	4.47117152615413e-06	9.79377657805257
225782_at	MSRB3	methionine sulfoxide reductase B3	=Hyperlink("http://www.ncbi.nlm.nih.gov/UniGene/clust.cgi?ORG=Hs&CID=339024","339024")	-1.61873096550881	8.54710277166376	-7.83943303681415	8.42943965098941e-06	0.000329906666369253	3.72391897862683
222889_at	DCLRE1B	DNA cross-link repair 1B (PSO2 homolog,	=Hyperlink("http://www.ncbi.nlm.nih.gov/UniGene/clust.cgi?ORG=Hs&CID=591412","591412")	-1.61933384401051	8.51076977470144	-7.4764306177185	1.31073183686671e-05	0.000459386302440303	3.25923502492865
223611_s_at	LNX1	ligand of numb-protein X 1	=Hyperlink("http://www.ncbi.nlm.nih.gov/UniGene/clust.cgi?ORG=Hs&CID=518760","518760")	-1.61963250145287	7.78244515336126	-9.60803958455073	1.19293957861935e-06	7.94445450195043e-05	5.7769420709253
202717_s_at	CDC16	cell division cycle 16 homolog (S. cerev	=Hyperlink("http://www.ncbi.nlm.nih.gov/UniGene/clust.cgi?ORG=Hs&CID=374127","374127")	-1.62007831712732	9.8974801103353	-8.04238325110763	6.62814168518929e-06	0.000275794251626883	3.97686813434236
217312_s_at	COL7A1	collagen, type VII, alpha 1	=Hyperlink("http://www.ncbi.nlm.nih.gov/UniGene/clust.cgi?ORG=Hs&CID=476218","476218")	-1.62248765091676	5.64343797938628	-7.95707530727523	7.32893189408652e-06	0.00029704177265321	3.87113075488234
226406_at	C18orf25	chromosome 18 open reading frame 25	=Hyperlink("http://www.ncbi.nlm.nih.gov/UniGene/clust.cgi?ORG=Hs&CID=116486","116486")	-1.62264233126283	7.48100843300144	-7.81439959223705	8.68586312381496e-06	0.000338006808750593	3.69238248099004
226279_at	PRSS23	protease, serine, 23	=Hyperlink("http://www.ncbi.nlm.nih.gov/UniGene/clust.cgi?ORG=Hs&CID=25338","25338")	-1.62331549930650	9.3609975605748	-13.0959482708818	5.26306430877666e-08	7.875550569576e-06	9.01416321528856
218359_at	NRSN2	neurensin 2	=Hyperlink("http://www.ncbi.nlm.nih.gov/UniGene/clust.cgi?ORG=Hs&CID=416024","416024")	-1.62781994369656	2.55181580067443	-24.0071050150634	8.8938510643982e-11	6.9886191687767e-08	15.2620997917675
203758_at	CTSO	cathepsin O	=Hyperlink("http://www.ncbi.nlm.nih.gov/UniGene/clust.cgi?ORG=Hs&CID=75262","75262")	-1.63015466669921	5.72257018156692	-7.15239793877055	1.96904332005431e-05	0.000623017612985934	2.8306958114545
219561_at	COPZ2	coatomer protein complex, subunit zeta 2	=Hyperlink("http://www.ncbi.nlm.nih.gov/UniGene/clust.cgi?ORG=Hs&CID=408434","408434")	-1.63160735362982	9.12278257481482	-19.5578724438275	7.90442283244888e-10	3.45739454691314e-07	13.2067905485624
236036_at	NA	NA	=Hyperlink("http://www.ncbi.nlm.nih.gov/UniGene/clust.cgi?ORG=Hs&CID=NA","NA")	-1.63216892085756	4.13739521820532	-12.4716260466512	8.68711328271323e-08	1.15845833837158e-05	8.49924568979006
210154_at	ME2	malic enzyme 2, NAD(+)-dependent, mitoch	=Hyperlink("http://www.ncbi.nlm.nih.gov/UniGene/clust.cgi?ORG=Hs&CID=233119,579417","233119,579417")	-1.63424970681165	8.09919314031361	-21.7921308963251	2.50135984236142e-10	1.45552914628593e-07	14.3031111892070
230071_at	SEPT11	septin 11	=Hyperlink("http://www.ncbi.nlm.nih.gov/UniGene/clust.cgi?ORG=Hs&CID=128199","128199")	-1.6346577817779	6.41096792320436	-6.80059941581763	3.10747664726451e-05	0.000877589285584645	2.35020218380614
225509_at	SAP30L	SAP30-like	=Hyperlink("http://www.ncbi.nlm.nih.gov/UniGene/clust.cgi?ORG=Hs&CID=592566","592566")	-1.63728889768996	7.33786144551555	-6.92338587730688	2.64538677388708e-05	0.000776780461129303	2.51974178361434
209589_s_at	EPHB2	EPH receptor B2	=Hyperlink("http://www.ncbi.nlm.nih.gov/UniGene/clust.cgi?ORG=Hs&CID=523329","523329")	-1.63912140662800	6.9959066471969	-9.01660149731529	2.21836711010831e-06	0.000125898149715116	5.12687368203284
203690_at	TUBGCP3	tubulin, gamma complex associated protei	=Hyperlink("http://www.ncbi.nlm.nih.gov/UniGene/clust.cgi?ORG=Hs&CID=224152","224152")	-1.64118423999230	9.16543388480418	-11.5424225359788	1.91071050047375e-07	2.06458688959293e-05	7.68501433622367
231779_at	IRAK2	interleukin-1 receptor-associated kinase	=Hyperlink("http://www.ncbi.nlm.nih.gov/UniGene/clust.cgi?ORG=Hs&CID=449207","449207")	-1.64162410599983	7.57438498966715	-7.77441337938976	9.1130452185425e-06	0.000347423074889703	3.64185424184967
207469_s_at	PIR	pirin (iron-binding nuclear protein)	=Hyperlink("http://www.ncbi.nlm.nih.gov/UniGene/clust.cgi?ORG=Hs&CID=495728","495728")	-1.64240429818195	9.08342639676581	-20.3687528505215	5.13453892907911e-10	2.48434438891505e-07	13.6211979111080
214281_s_at	RCHY1	ring finger and CHY zinc finger domain c	=Hyperlink("http://www.ncbi.nlm.nih.gov/UniGene/clust.cgi?ORG=Hs&CID=48297","48297")	-1.64667480980211	8.23038249307838	-11.4808118687919	2.01710052231920e-07	2.15422395817140e-05	7.62886446662483
224314_s_at	EGLN1	egl nine homolog 1 (C. elegans)	=Hyperlink("http://www.ncbi.nlm.nih.gov/UniGene/clust.cgi?ORG=Hs&CID=444450,710300","444450,710300")	-1.65012553153228	7.99953543228662	-9.29930040588961	1.64269689998134e-06	0.000100801855226128	5.4418850040234
227567_at	NA	NA	=Hyperlink("http://www.ncbi.nlm.nih.gov/UniGene/clust.cgi?ORG=Hs&CID=NA","NA")	-1.65170423290562	7.53902335820236	-8.20100283020717	5.50975215589314e-06	0.000239061990652587	4.17124352325557
217989_at	HSD17B11	hydroxysteroid (17-beta) dehydrogenase 1	=Hyperlink("http://www.ncbi.nlm.nih.gov/UniGene/clust.cgi?ORG=Hs&CID=594923","594923")	-1.65602581469492	8.93626348825212	-15.5220228616288	9.0257479802045e-09	2.07770011903326e-06	10.8049827562839
203196_at	ABCC4	ATP-binding cassette, sub-family C (CFTR	=Hyperlink("http://www.ncbi.nlm.nih.gov/UniGene/clust.cgi?ORG=Hs&CID=508423","508423")	-1.65792914542856	9.74443254687775	-8.07468162347673	6.3819704528378e-06	0.000267998644016057	4.01668119404322
225728_at	SORBS2	sorbin and SH3 domain containing 2	=Hyperlink("http://www.ncbi.nlm.nih.gov/UniGene/clust.cgi?ORG=Hs&CID=619806,655143","619806,655143")	-1.66215845981105	8.28310213498093	-10.0378948016590	7.7457194768253e-07	5.79339551840524e-05	6.22852527248164
235466_s_at	DISP1	dispatched homolog 1 (Drosophila)	=Hyperlink("http://www.ncbi.nlm.nih.gov/UniGene/clust.cgi?ORG=Hs&CID=528817","528817")	-1.66235119941564	8.18727159975186	-11.6929361124816	1.67554939524269e-07	1.85446686609097e-05	7.82101934634013
214194_at	NA	NA	=Hyperlink("http://www.ncbi.nlm.nih.gov/UniGene/clust.cgi?ORG=Hs&CID=NA","NA")	-1.66601210228150	6.80672830874557	-13.2343615220491	4.72322179582356e-08	7.33642476382537e-06	9.12505466704733
237753_at	NA	NA	=Hyperlink("http://www.ncbi.nlm.nih.gov/UniGene/clust.cgi?ORG=Hs&CID=NA","NA")	-1.66632554499373	4.84685161009149	-9.3545782645831	1.55028973467287e-06	9.64593014593679e-05	5.50255305468412
210869_s_at	MCAM	melanoma cell adhesion molecule	=Hyperlink("http://www.ncbi.nlm.nih.gov/UniGene/clust.cgi?ORG=Hs&CID=599039","599039")	-1.66736408309715	4.21658578050327	-7.73431131672983	9.56428032927755e-06	0.00036113744958788	3.59098779995929
228661_s_at	NA	NA	=Hyperlink("http://www.ncbi.nlm.nih.gov/UniGene/clust.cgi?ORG=Hs&CID=NA","NA")	-1.67039973860106	7.71048705468752	-7.58087714983167	1.15261564820651e-05	0.000417899605873281	3.39457829444267
200907_s_at	PALLD	palladin, cytoskeletal associated protei	=Hyperlink("http://www.ncbi.nlm.nih.gov/UniGene/clust.cgi?ORG=Hs&CID=151220,707322","151220,707322")	-1.6747233196857	10.4791515027901	-19.4067466543427	8.58232139382491e-10	3.69479072604234e-07	13.1273292983495
212805_at	PRUNE2	prune homolog 2 (Drosophila)	=Hyperlink("http://www.ncbi.nlm.nih.gov/UniGene/clust.cgi?ORG=Hs&CID=262857","262857")	-1.67642697753469	8.31494361135769	-15.4353108632257	9.5699367457025e-09	2.16342089130197e-06	10.7461209274894
218149_s_at	ZNF395	zinc finger protein 395	=Hyperlink("http://www.ncbi.nlm.nih.gov/UniGene/clust.cgi?ORG=Hs&CID=435535,695998","435535,695998")	-1.67683913690974	8.44337864001743	-8.87933576035917	2.57364736532026e-06	0.000138908361005810	4.97099466853422
225342_at	AK3L1	adenylate kinase 3-like 1	=Hyperlink("http://www.ncbi.nlm.nih.gov/UniGene/clust.cgi?ORG=Hs&CID=10862,592601","10862,592601")	-1.67872010785869	10.1265227522226	-13.0496557454033	5.45829220390914e-08	8.1052877302354e-06	8.97681690048398
209917_s_at	TP53TG1	TP53 target 1 (non-protein coding)	=Hyperlink("http://www.ncbi.nlm.nih.gov/UniGene/clust.cgi?ORG=Hs&CID=274329","274329")	-1.68415306894553	6.46224832469969	-6.76997398321858	3.2357556730302e-05	0.000902627252157786	2.30760522311619
223268_at	C11orf54	chromosome 11 open reading frame 54	=Hyperlink("http://www.ncbi.nlm.nih.gov/UniGene/clust.cgi?ORG=Hs&CID=8360","8360")	-1.6861434893528	6.11473482918861	-7.17409065873181	1.91537142985442e-05	0.000610985606343585	2.85979967448285
206653_at	POLR3G	polymerase (RNA) III (DNA directed) poly	=Hyperlink("http://www.ncbi.nlm.nih.gov/UniGene/clust.cgi?ORG=Hs&CID=282387","282387")	-1.68764645309734	7.96810402211773	-10.8965337369625	3.41537866034738e-07	3.20851938581603e-05	7.08209183807063
218856_at	TNFRSF21	tumor necrosis factor receptor superfami	=Hyperlink("http://www.ncbi.nlm.nih.gov/UniGene/clust.cgi?ORG=Hs&CID=443577","443577")	-1.69020686426256	9.48432149733966	-14.3761217901905	2.00689250227144e-08	3.83660306159758e-06	9.99780572107709
229014_at	FLJ42709	hypothetical LOC441094	=Hyperlink("http://www.ncbi.nlm.nih.gov/UniGene/clust.cgi?ORG=Hs&CID=457407","457407")	-1.69101834311807	7.85936216851792	-11.4261385678721	2.11690581363319e-07	2.23439817298059e-05	7.57880187578263
1555460_a_at	SLC39A6	solute carrier family 39 (zinc transport	=Hyperlink("http://www.ncbi.nlm.nih.gov/UniGene/clust.cgi?ORG=Hs&CID=79136","79136")	-1.6913972353242	7.16143868821179	-6.9257368660802	2.63729344871707e-05	0.00077565368105759	2.52296861246212
236539_at	PTPN22	protein tyrosine phosphatase, non-recept	=Hyperlink("http://www.ncbi.nlm.nih.gov/UniGene/clust.cgi?ORG=Hs&CID=535276","535276")	-1.69152470135413	7.09084987342627	-6.66597340757347	3.71553744240805e-05	0.00099666890868407	2.16201874618492
228955_at	NA	NA	=Hyperlink("http://www.ncbi.nlm.nih.gov/UniGene/clust.cgi?ORG=Hs&CID=NA","NA")	-1.69366241177893	8.86457545302741	-8.36318961153606	4.57356403730717e-06	0.000210842844637243	4.36704122736379
228334_x_at	KIAA1712	KIAA1712	=Hyperlink("http://www.ncbi.nlm.nih.gov/UniGene/clust.cgi?ORG=Hs&CID=555989","555989")	-1.69798570484713	7.92829658433233	-9.65718979472923	1.13457170915656e-06	7.66110856174531e-05	5.82944185055407
229921_at	NA	NA	=Hyperlink("http://www.ncbi.nlm.nih.gov/UniGene/clust.cgi?ORG=Hs&CID=NA","NA")	-1.69886460922102	7.64494308183653	-9.97812586083733	8.2175709303308e-07	6.01466787973007e-05	6.16674358191608
235836_at	MXRA7	matrix-remodelling associated 7	=Hyperlink("http://www.ncbi.nlm.nih.gov/UniGene/clust.cgi?ORG=Hs&CID=250723,597019,707692","250723,597019,707692")	-1.69997621064819	5.51947324456246	-10.3864895446078	5.51745273227937e-07	4.59857817282583e-05	6.58258746698595
212338_at	MYO1D	myosin ID	=Hyperlink("http://www.ncbi.nlm.nih.gov/UniGene/clust.cgi?ORG=Hs&CID=602063","602063")	-1.70348358037134	6.43203038162223	-8.08088881918018	6.33579971173398e-06	0.000266469114799273	4.02431880624974
226601_at	SLC30A7	solute carrier family 30 (zinc transport	=Hyperlink("http://www.ncbi.nlm.nih.gov/UniGene/clust.cgi?ORG=Hs&CID=533903","533903")	-1.70420560601889	9.15069755648215	-9.16383588467384	1.89532030352989e-06	0.000112150040687767	5.29193598639969
225297_at	HAUS1	HAUS augmin-like complex, subunit 1	=Hyperlink("http://www.ncbi.nlm.nih.gov/UniGene/clust.cgi?ORG=Hs&CID=436617","436617")	-1.706606499606	10.1150781421037	-10.0605065509738	7.57492953655607e-07	5.71254168843039e-05	6.25181524059602
223000_s_at	F11R	F11 receptor	=Hyperlink("http://www.ncbi.nlm.nih.gov/UniGene/clust.cgi?ORG=Hs&CID=517293","517293")	-1.71804633000252	8.47362804261918	-10.6299104839698	4.3780536737798e-07	3.87330234003091e-05	6.82365534513043
244406_at	NA	NA	=Hyperlink("http://www.ncbi.nlm.nih.gov/UniGene/clust.cgi?ORG=Hs&CID=NA","NA")	-1.7192802324097	3.19665726968556	-7.74129495675409	9.48400009393478e-06	0.000358353631745601	3.59985987360047
226322_at	TMTC1	transmembrane and tetratricopeptide repe	=Hyperlink("http://www.ncbi.nlm.nih.gov/UniGene/clust.cgi?ORG=Hs&CID=401954","401954")	-1.72481919559921	8.46249203570014	-12.4484168757824	8.85421706952148e-08	1.17786938753306e-05	8.47962375642702
209537_at	EXTL2	exostoses (multiple)-like 2	=Hyperlink("http://www.ncbi.nlm.nih.gov/UniGene/clust.cgi?ORG=Hs&CID=357637","357637")	-1.72688786893480	9.28283166433194	-26.8024913900810	2.73084099593969e-11	2.98617462906005e-08	16.3217956364081
210479_s_at	RORA	RAR-related orphan receptor A	=Hyperlink("http://www.ncbi.nlm.nih.gov/UniGene/clust.cgi?ORG=Hs&CID=560343,655155","560343,655155")	-1.72776253454467	5.43643817356592	-9.35320083113925	1.55252282184259e-06	9.64593014593679e-05	5.50104494033514
226802_s_at	LOC96610	BMS1 homolog, ribosome assembly protein	=Hyperlink("http://www.ncbi.nlm.nih.gov/UniGene/clust.cgi?ORG=Hs&CID=449601","449601")	-1.72804051635630	7.19419193677278	-10.6492019592968	4.29934460954009e-07	3.82862342263906e-05	6.84254904100973
203963_at	CA12	carbonic anhydrase XII	=Hyperlink("http://www.ncbi.nlm.nih.gov/UniGene/clust.cgi?ORG=Hs&CID=210995","210995")	-1.73095690673982	10.4932454299742	-10.1774784969408	6.75415553833969e-07	5.27547791512461e-05	6.37157236492292
222043_at	CLU	clusterin	=Hyperlink("http://www.ncbi.nlm.nih.gov/UniGene/clust.cgi?ORG=Hs&CID=436657","436657")	-1.73326209113740	10.2185937920256	-15.7083881395532	7.96666357994865e-09	1.90208441586765e-06	10.9303196964380
213891_s_at	TCF4	transcription factor 4	=Hyperlink("http://www.ncbi.nlm.nih.gov/UniGene/clust.cgi?ORG=Hs&CID=605153","605153")	-1.74078911555349	7.8479492346386	-8.80985281876122	2.77653367442323e-06	0.000146003630064564	4.89134550983418
215856_at	SIGLEC15	sialic acid binding Ig-like lectin 15	=Hyperlink("http://www.ncbi.nlm.nih.gov/UniGene/clust.cgi?ORG=Hs&CID=287692","287692")	-1.74478340710920	11.0061316204286	-10.0929095511217	7.33725482943587e-07	5.59434475080497e-05	6.28511087683081
218972_at	TTC17	tetratricopeptide repeat domain 17	=Hyperlink("http://www.ncbi.nlm.nih.gov/UniGene/clust.cgi?ORG=Hs&CID=191186","191186")	-1.7464750424788	6.24875456759963	-7.08323429935814	2.15123709736091e-05	0.000665641699480519	2.73749998479647
209586_s_at	PRUNE	prune homolog (Drosophila)	=Hyperlink("http://www.ncbi.nlm.nih.gov/UniGene/clust.cgi?ORG=Hs&CID=78524","78524")	-1.75287070830773	7.01289123331761	-9.73678296571443	1.04650339042733e-06	7.20624343471213e-05	5.91397919907272
208249_s_at	TGDS	TDP-glucose 4,6-dehydratase	=Hyperlink("http://www.ncbi.nlm.nih.gov/UniGene/clust.cgi?ORG=Hs&CID=12393","12393")	-1.75686366868529	7.77302189161527	-12.5456100715766	8.1768943453134e-08	1.10804290163176e-05	8.56155992334966
205072_s_at	XRCC4	X-ray repair complementing defective rep	=Hyperlink("http://www.ncbi.nlm.nih.gov/UniGene/clust.cgi?ORG=Hs&CID=567359","567359")	-1.75981743375028	7.2682196544697	-8.64516424492232	3.32982032194021e-06	0.000168260560168282	4.70053030721652
48106_at	SLC48A1	solute carrier family 48 (heme transport	=Hyperlink("http://www.ncbi.nlm.nih.gov/UniGene/clust.cgi?ORG=Hs&CID=438867","438867")	-1.76056479537089	4.96107493866559	-8.822459696249	2.73847574781255e-06	0.000144943041153583	4.90583439534395
201506_at	TGFBI	transforming growth factor, beta-induced	=Hyperlink("http://www.ncbi.nlm.nih.gov/UniGene/clust.cgi?ORG=Hs&CID=369397","369397")	-1.7615650606131	13.6915740479953	-37.8378936537864	6.64004131734782e-13	1.81522129512996e-09	19.3481733628205
207030_s_at	CSRP2	cysteine and glycine-rich protein 2	=Hyperlink("http://www.ncbi.nlm.nih.gov/UniGene/clust.cgi?ORG=Hs&CID=530904","530904")	-1.76181505449839	8.25577079731113	-10.1282890333927	7.08693652059664e-07	5.43447761940563e-05	6.32135878490634
211413_s_at	PADI4	peptidyl arginine deiminase, type IV	=Hyperlink("http://www.ncbi.nlm.nih.gov/UniGene/clust.cgi?ORG=Hs&CID=522969","522969")	-1.76547343282777	2.91906430905007	-25.8662531642556	3.99960751313175e-11	3.80627504672973e-08	15.9837736295984
31799_at	NA	NA	=Hyperlink("http://www.ncbi.nlm.nih.gov/UniGene/clust.cgi?ORG=Hs&CID=NA","NA")	-1.76571767656406	7.22695859755684	-7.2086319163762	1.83312803146581e-05	0.000594461892766271	2.90601764685870
224937_at	PTGFRN	prostaglandin F2 receptor negative regul	=Hyperlink("http://www.ncbi.nlm.nih.gov/UniGene/clust.cgi?ORG=Hs&CID=418093","418093")	-1.76645914464163	10.1948451814926	-16.6787919346385	4.24898906169461e-09	1.20996602577163e-06	11.5581973774909
213247_at	SVEP1	sushi, von Willebrand factor type A, EGF	=Hyperlink("http://www.ncbi.nlm.nih.gov/UniGene/clust.cgi?ORG=Hs&CID=522334,606771","522334,606771")	-1.76704534531589	4.68082617427579	-7.93385364567095	7.5332383351807e-06	0.000302186211281002	3.84220113431234
213790_at	ADAM12	ADAM metallopeptidase domain 12	=Hyperlink("http://www.ncbi.nlm.nih.gov/UniGene/clust.cgi?ORG=Hs&CID=594537","594537")	-1.76723027227592	8.6048454010972	-15.6437239317022	8.31797159037327e-09	1.95186736782686e-06	10.8870106618177
215177_s_at	ITGA6	integrin, alpha 6	=Hyperlink("http://www.ncbi.nlm.nih.gov/UniGene/clust.cgi?ORG=Hs&CID=133397","133397")	-1.77011504471049	3.39665684081708	-18.0294368524793	1.87060232877012e-09	6.68465243957558e-07	12.3685531954211
217940_s_at	CARKD	carbohydrate kinase domain containing	=Hyperlink("http://www.ncbi.nlm.nih.gov/UniGene/clust.cgi?ORG=Hs&CID=408324","408324")	-1.77230404610355	8.40025741088595	-10.8242240596184	3.65144279485318e-07	3.40106703251444e-05	7.01257110342832
225536_at	TMEM54	transmembrane protein 54	=Hyperlink("http://www.ncbi.nlm.nih.gov/UniGene/clust.cgi?ORG=Hs&CID=534521","534521")	-1.77263074603721	6.50440429745991	-11.0085401496049	3.08175990832799e-07	2.96646519344776e-05	7.18895627415078
208951_at	ALDH7A1	aldehyde dehydrogenase 7 family, member	=Hyperlink("http://www.ncbi.nlm.nih.gov/UniGene/clust.cgi?ORG=Hs&CID=483239","483239")	-1.77348246658941	6.99498166869069	-7.05464693628612	2.23176191179507e-05	0.000687076311891574	2.69879947764379
226769_at	FIBIN	fin bud initiation factor homolog (zebra	=Hyperlink("http://www.ncbi.nlm.nih.gov/UniGene/clust.cgi?ORG=Hs&CID=712718","712718")	-1.77477493127209	3.97354702795358	-7.73266406585272	9.58332273214246e-06	0.000361357358882682	3.58889426596823
204169_at	IMPDH1	IMP (inosine monophosphate) dehydrogenas	=Hyperlink("http://www.ncbi.nlm.nih.gov/UniGene/clust.cgi?ORG=Hs&CID=654401","654401")	-1.779693553939	6.52895756922163	-10.2539092874262	6.27019158337677e-07	4.99741581371902e-05	6.44917436224326
209484_s_at	NSL1	NSL1, MIND kinetochore complex component	=Hyperlink("http://www.ncbi.nlm.nih.gov/UniGene/clust.cgi?ORG=Hs&CID=497692","497692")	-1.78207528680982	9.50895447098832	-8.5779657010439	3.58884092093054e-06	0.000178059989941902	4.62183996463089
200632_s_at	NDRG1	N-myc downstream regulated 1	=Hyperlink("http://www.ncbi.nlm.nih.gov/UniGene/clust.cgi?ORG=Hs&CID=372914","372914")	-1.78243260329655	10.5780439754733	-15.2423892268942	1.09132041190078e-08	2.41570621541196e-06	10.6138993429345
228438_at	LOC100132891	hypothetical protein LOC100132891	=Hyperlink("http://www.ncbi.nlm.nih.gov/UniGene/clust.cgi?ORG=Hs&CID=137674","137674")	-1.78645448030475	5.89534673476452	-6.8355303445638	2.96779015469821e-05	0.000845565016717689	2.39863600102829
221045_s_at	PER3	period homolog 3 (Drosophila)	=Hyperlink("http://www.ncbi.nlm.nih.gov/UniGene/clust.cgi?ORG=Hs&CID=162200","162200")	-1.78665216249299	6.30107286624895	-10.4017619382776	5.43723878737927e-07	4.55952501073561e-05	6.5978590677981
221215_s_at	RIPK4	receptor-interacting serine-threonine ki	=Hyperlink("http://www.ncbi.nlm.nih.gov/UniGene/clust.cgi?ORG=Hs&CID=517310","517310")	-1.78703212652325	4.95134373073511	-23.6017969469130	1.06708459361615e-10	7.99217125424148e-08	15.0951446383941
227080_at	ZNF697	zinc finger protein 697	=Hyperlink("http://www.ncbi.nlm.nih.gov/UniGene/clust.cgi?ORG=Hs&CID=381105,711175","381105,711175")	-1.79062516085832	7.67787679079777	-9.12913333846573	1.96659220353149e-06	0.000115545292655597	5.25322854388043
225508_at	KIAA1468	KIAA1468	=Hyperlink("http://www.ncbi.nlm.nih.gov/UniGene/clust.cgi?ORG=Hs&CID=465323","465323")	-1.79432644065844	7.26052448010635	-15.2890194157987	1.05707089900953e-08	2.3494045285913e-06	10.6460189822491
226931_at	TMTC1	transmembrane and tetratricopeptide repe	=Hyperlink("http://www.ncbi.nlm.nih.gov/UniGene/clust.cgi?ORG=Hs&CID=401954","401954")	-1.79464678383448	7.283790164362	-7.39374822909065	1.45244508249000e-05	0.000497260080683412	3.15113832012502
218236_s_at	PRKD3	protein kinase D3	=Hyperlink("http://www.ncbi.nlm.nih.gov/UniGene/clust.cgi?ORG=Hs&CID=660757,716034","660757,716034")	-1.79484547103824	8.49298797167095	-8.27178352176458	5.07796817163196e-06	0.000226281254357672	4.25705570290452
1552712_a_at	NMNAT2	nicotinamide nucleotide adenylyltransfer	=Hyperlink("http://www.ncbi.nlm.nih.gov/UniGene/clust.cgi?ORG=Hs&CID=497123","497123")	-1.79713368373432	5.10640399350440	-8.8134163713055	2.76571834523831e-06	0.000145679817462336	4.89544273325481
1553960_at	SNX21	sorting nexin family member 21	=Hyperlink("http://www.ncbi.nlm.nih.gov/UniGene/clust.cgi?ORG=Hs&CID=472854","472854")	-1.80245596005831	9.29720817385955	-7.60857669988129	1.11421700079214e-05	0.000406132096788734	3.43024748714568
219024_at	PLEKHA1	pleckstrin homology domain containing, f	=Hyperlink("http://www.ncbi.nlm.nih.gov/UniGene/clust.cgi?ORG=Hs&CID=643512","643512")	-1.80344164527102	5.6791183766812	-8.38844299703975	4.44393791375131e-06	0.000206951901162873	4.39726360176745
232323_s_at	TTC17	tetratricopeptide repeat domain 17	=Hyperlink("http://www.ncbi.nlm.nih.gov/UniGene/clust.cgi?ORG=Hs&CID=191186","191186")	-1.80653439849887	6.61294930203476	-7.1414437882195	1.99675809454354e-05	0.000629237745355436	2.81597637539742
226563_at	SMAD2	SMAD family member 2	=Hyperlink("http://www.ncbi.nlm.nih.gov/UniGene/clust.cgi?ORG=Hs&CID=12253,705764","12253,705764")	-1.80699247247664	7.06235935805782	-6.97867060965253	2.46192972141645e-05	0.000738096033704867	2.59543103743703
228910_at	NA	NA	=Hyperlink("http://www.ncbi.nlm.nih.gov/UniGene/clust.cgi?ORG=Hs&CID=NA","NA")	-1.81105403471625	6.97748078163338	-7.30926795531704	1.61441580040376e-05	0.000539224109062739	3.03980994298227
226101_at	PRKCE	protein kinase C, epsilon	=Hyperlink("http://www.ncbi.nlm.nih.gov/UniGene/clust.cgi?ORG=Hs&CID=580351","580351")	-1.81249956206333	4.72440342232988	-8.15509202875497	5.81089678418814e-06	0.000249380519368514	4.11527940357688
240512_x_at	KCTD4	potassium channel tetramerisation domain	=Hyperlink("http://www.ncbi.nlm.nih.gov/UniGene/clust.cgi?ORG=Hs&CID=23406,693242","23406,693242")	-1.81508103458830	7.52778937095319	-7.65853173234025	1.04840336638806e-05	0.000387045604708082	3.49433942775399
203789_s_at	SEMA3C	sema domain, immunoglobulin domain (Ig),	=Hyperlink("http://www.ncbi.nlm.nih.gov/UniGene/clust.cgi?ORG=Hs&CID=269109","269109")	-1.81994091653668	10.1623626599216	-12.1576498819089	1.12714655430572e-07	1.41058713703230e-05	8.23077026141751
221963_x_at	NA	NA	=Hyperlink("http://www.ncbi.nlm.nih.gov/UniGene/clust.cgi?ORG=Hs&CID=NA","NA")	-1.82084504194852	6.68691069230731	-11.5897847987817	1.83306535702144e-07	2.00445696790294e-05	7.72798907019175
202315_s_at	BCR	breakpoint cluster region	=Hyperlink("http://www.ncbi.nlm.nih.gov/UniGene/clust.cgi?ORG=Hs&CID=517461,715409","517461,715409")	-1.82232966055672	6.79648200506888	-10.3720254151882	5.5946047527927e-07	4.62702989842666e-05	6.5681057581152
227345_at	TNFRSF10D	tumor necrosis factor receptor superfami	=Hyperlink("http://www.ncbi.nlm.nih.gov/UniGene/clust.cgi?ORG=Hs&CID=213467","213467")	-1.82409745373739	8.49353140796348	-23.4900924224385	1.12261819101466e-10	8.18388661249689e-08	15.0484889782504
229174_at	C3orf38	chromosome 3 open reading frame 38	=Hyperlink("http://www.ncbi.nlm.nih.gov/UniGene/clust.cgi?ORG=Hs&CID=476944,518099","476944,518099")	-1.82769060218046	8.4105827311889	-6.71615012523997	3.47517403641453e-05	0.000952406719002327	2.23243943327980
207018_s_at	RAB27B	RAB27B, member RAS oncogene family	=Hyperlink("http://www.ncbi.nlm.nih.gov/UniGene/clust.cgi?ORG=Hs&CID=25318","25318")	-1.82801528636844	7.84472339342962	-8.28305304391247	5.01265629989737e-06	0.000224645068194171	4.27066641857492
218247_s_at	MEX3C	mex-3 homolog C (C. elegans)	=Hyperlink("http://www.ncbi.nlm.nih.gov/UniGene/clust.cgi?ORG=Hs&CID=465144","465144")	-1.83294628182129	9.53034863397302	-11.7741170474629	1.56191102576107e-07	1.7620097512141e-05	7.89369532104304
212256_at	GALNT10	UDP-N-acetyl-alpha-D-galactosamine:polyp	=Hyperlink("http://www.ncbi.nlm.nih.gov/UniGene/clust.cgi?ORG=Hs&CID=631797,651323","631797,651323")	-1.8331453466254	7.93350225387632	-14.0644891485162	2.51919165523181e-08	4.53081591282235e-06	9.7667538469175
204614_at	SERPINB2	serpin peptidase inhibitor, clade B (ova	=Hyperlink("http://www.ncbi.nlm.nih.gov/UniGene/clust.cgi?ORG=Hs&CID=594481","594481")	-1.83340043830036	5.71316211581476	-6.66966336241525	3.69726781001018e-05	0.000994707562222002	2.16720890346701
204802_at	RRAD	Ras-related associated with diabetes	=Hyperlink("http://www.ncbi.nlm.nih.gov/UniGene/clust.cgi?ORG=Hs&CID=1027","1027")	-1.83998352922611	8.98204214652985	-7.56440413908437	1.17612505912494e-05	0.000425295222272857	3.37332127845383
204730_at	RIMS3	regulating synaptic membrane exocytosis	=Hyperlink("http://www.ncbi.nlm.nih.gov/UniGene/clust.cgi?ORG=Hs&CID=654808","654808")	-1.84519241899260	8.0181234712384	-7.70282834259575	9.9353887307897e-06	0.000369826685369596	3.55091883041046
204821_at	BTN3A3	butyrophilin, subfamily 3, member A3	=Hyperlink("http://www.ncbi.nlm.nih.gov/UniGene/clust.cgi?ORG=Hs&CID=167741","167741")	-1.84894421132949	6.89901916857717	-8.51506192924629	3.85110466329985e-06	0.000187330202371814	4.54773671749371
229429_x_at	LOC728855	hypothetical LOC728855	=Hyperlink("http://www.ncbi.nlm.nih.gov/UniGene/clust.cgi?ORG=Hs&CID=456578","456578")	-1.84950650541411	9.6755014199025	-10.893329480091	3.42548145669996e-07	3.21249054279709e-05	7.07902002750915
223459_s_at	C1orf56	chromosome 1 open reading frame 56	=Hyperlink("http://www.ncbi.nlm.nih.gov/UniGene/clust.cgi?ORG=Hs&CID=549171","549171")	-1.85041904354123	6.08751392152859	-8.7035808355764	3.12101837160309e-06	0.000159478205109719	4.76854363423914
219700_at	PLXDC1	plexin domain containing 1	=Hyperlink("http://www.ncbi.nlm.nih.gov/UniGene/clust.cgi?ORG=Hs&CID=125036","125036")	-1.85174732605184	5.31231257229058	-6.89213136465868	2.75555160562204e-05	0.00080023079389784	2.47677482502325
201986_at	MED13	mediator complex subunit 13	=Hyperlink("http://www.ncbi.nlm.nih.gov/UniGene/clust.cgi?ORG=Hs&CID=282678","282678")	-1.85354509790683	7.76195346738992	-7.32649307189546	1.57987840361885e-05	0.000529612824756961	3.06258194068494
218446_s_at	FAM18B	family with sequence similarity 18, memb	=Hyperlink("http://www.ncbi.nlm.nih.gov/UniGene/clust.cgi?ORG=Hs&CID=87295","87295")	-1.85381695096580	9.77284354983692	-7.18926414181473	1.87876485899516e-05	0.00060313522710137	2.88012131314145
202719_s_at	TES	testis derived transcript (3 LIM domains	=Hyperlink("http://www.ncbi.nlm.nih.gov/UniGene/clust.cgi?ORG=Hs&CID=592286,664957","592286,664957")	-1.85402238369486	4.91686925693249	-10.2591386857784	6.23848012215727e-07	4.98545307453694e-05	6.45446531801642
1555579_s_at	PTPRM	protein tyrosine phosphatase, receptor t	=Hyperlink("http://www.ncbi.nlm.nih.gov/UniGene/clust.cgi?ORG=Hs&CID=49774","49774")	-1.85526872022629	8.46414937951674	-17.0810978201566	3.30686312109137e-09	9.98910172075528e-07	11.8069548957601
219479_at	KDELC1	KDEL (Lys-Asp-Glu-Leu) containing 1	=Hyperlink("http://www.ncbi.nlm.nih.gov/UniGene/clust.cgi?ORG=Hs&CID=408629","408629")	-1.85733731342287	8.41417035553804	-8.89831264062539	2.52106279952270e-06	0.000137153341854630	4.99266067760356
200897_s_at	PALLD	palladin, cytoskeletal associated protei	=Hyperlink("http://www.ncbi.nlm.nih.gov/UniGene/clust.cgi?ORG=Hs&CID=151220,707322","151220,707322")	-1.85785463053940	10.8627895696762	-25.4421386065460	4.77544963792418e-11	4.28029031071319e-08	15.8252428415801
223275_at	PRMT6	protein arginine methyltransferase 6	=Hyperlink("http://www.ncbi.nlm.nih.gov/UniGene/clust.cgi?ORG=Hs&CID=26006","26006")	-1.85998520427141	8.34069125738832	-8.46249531456033	4.08615788734341e-06	0.000195470106864659	4.48548056857724
230147_at	F2RL2	coagulation factor II (thrombin) recepto	=Hyperlink("http://www.ncbi.nlm.nih.gov/UniGene/clust.cgi?ORG=Hs&CID=42502","42502")	-1.86728597184576	5.95075354660611	-6.8020496907955	3.10153884121587e-05	0.000876365044669137	2.35221628944425
200906_s_at	PALLD	palladin, cytoskeletal associated protei	=Hyperlink("http://www.ncbi.nlm.nih.gov/UniGene/clust.cgi?ORG=Hs&CID=151220,707322","151220,707322")	-1.87122369290349	7.50258647393573	-13.2633133916988	4.61809391533389e-08	7.23479326134328e-06	9.1481045489275
211165_x_at	EPHB2	EPH receptor B2	=Hyperlink("http://www.ncbi.nlm.nih.gov/UniGene/clust.cgi?ORG=Hs&CID=523329","523329")	-1.87234039292123	6.68322727578735	-6.71324321023392	3.48863408868013e-05	0.000954182435210536	2.22836889636092
224909_s_at	PREX1	phosphatidylinositol-3,4,5-trisphosphate	=Hyperlink("http://www.ncbi.nlm.nih.gov/UniGene/clust.cgi?ORG=Hs&CID=153310","153310")	-1.87255693034523	7.8926306144015	-12.9654916423591	5.83369664295885e-08	8.43802550142262e-06	8.90858234682426
238465_at	C5orf35	chromosome 5 open reading frame 35	=Hyperlink("http://www.ncbi.nlm.nih.gov/UniGene/clust.cgi?ORG=Hs&CID=85950","85950")	-1.87277244953555	7.0756691629613	-7.55572704248204	1.18871563985780e-05	0.000427867199534069	3.36211087210167
1553031_at	GPR115	G protein-coupled receptor 115	=Hyperlink("http://www.ncbi.nlm.nih.gov/UniGene/clust.cgi?ORG=Hs&CID=710050","710050")	-1.87530399114674	4.67174519143931	-7.25470072932962	1.72929302887672e-05	0.000567862440563571	2.96742379831932
223283_s_at	TSHZ1	teashirt zinc finger homeobox 1	=Hyperlink("http://www.ncbi.nlm.nih.gov/UniGene/clust.cgi?ORG=Hs&CID=723232","723232")	-1.87939924332578	6.53483054511566	-9.11879018955654	1.98839143158224e-06	0.000116466208359447	5.24166832220099
202769_at	CCNG2	cyclin G2	=Hyperlink("http://www.ncbi.nlm.nih.gov/UniGene/clust.cgi?ORG=Hs&CID=13291","13291")	-1.88353711834394	8.06893336995157	-8.60960622742042	3.46426885541163e-06	0.000173451373323838	4.65895195595614
201752_s_at	ADD3	adducin 3 (gamma)	=Hyperlink("http://www.ncbi.nlm.nih.gov/UniGene/clust.cgi?ORG=Hs&CID=501012","501012")	-1.88470387749184	9.69615333545183	-10.9025077450488	3.396629188735e-07	3.19639760575019e-05	7.08781672709132
221596_s_at	C7orf64	chromosome 7 open reading frame 64	=Hyperlink("http://www.ncbi.nlm.nih.gov/UniGene/clust.cgi?ORG=Hs&CID=21590","21590")	-1.88799950148190	7.26297089013241	-12.7414937105991	6.97660000880864e-08	9.78065655081057e-06	8.72484079071328
203821_at	HBEGF	heparin-binding EGF-like growth factor	=Hyperlink("http://www.ncbi.nlm.nih.gov/UniGene/clust.cgi?ORG=Hs&CID=799","799")	-1.88872858367776	7.82322715393133	-8.9984421770985	2.26216431955518e-06	0.000127509107393484	5.10636309917187
238542_at	ULBP2	UL16 binding protein 2	=Hyperlink("http://www.ncbi.nlm.nih.gov/UniGene/clust.cgi?ORG=Hs&CID=656778","656778")	-1.88985359090845	7.80003737438229	-10.2632055919667	6.21393819735424e-07	4.98545307453694e-05	6.45857845893945
211258_s_at	TGFA	transforming growth factor, alpha	=Hyperlink("http://www.ncbi.nlm.nih.gov/UniGene/clust.cgi?ORG=Hs&CID=170009","170009")	-1.89170135244899	3.68970454087622	-7.19102015907735	1.87457719426774e-05	0.000602542669586058	2.88247122608843
210239_at	IRX5	iroquois homeobox 5	=Hyperlink("http://www.ncbi.nlm.nih.gov/UniGene/clust.cgi?ORG=Hs&CID=435730","435730")	-1.8937772216398	6.73612485632629	-8.66868188080915	3.24399965644219e-06	0.000165144954577259	4.72795525517877
211202_s_at	KDM5B	lysine (K)-specific demethylase 5B	=Hyperlink("http://www.ncbi.nlm.nih.gov/UniGene/clust.cgi?ORG=Hs&CID=443650","443650")	-1.90049991243986	7.07377731666357	-8.9062371430693	2.49944878806390e-06	0.000136461871768397	5.00169707010105
226436_at	RASSF4	Ras association (RalGDS/AF-6) domain fam	=Hyperlink("http://www.ncbi.nlm.nih.gov/UniGene/clust.cgi?ORG=Hs&CID=522895","522895")	-1.90680457989439	7.85925011235672	-7.0837266385203	2.14987791851882e-05	0.000665597821036335	2.73816557119392
1556033_at	FLJ39739	hypothetical FLJ39739	=Hyperlink("http://www.ncbi.nlm.nih.gov/UniGene/clust.cgi?ORG=Hs&CID=406990,636949,713362","406990,636949,713362")	-1.90985150687480	6.01197186021477	-7.36580218831597	1.50400091874178e-05	0.00051075310703234	3.11440992000101
225790_at	MSRB3	methionine sulfoxide reductase B3	=Hyperlink("http://www.ncbi.nlm.nih.gov/UniGene/clust.cgi?ORG=Hs&CID=339024","339024")	-1.91682414941021	4.76299106632104	-6.67620881158978	3.66509662038053e-05	0.00098908764915748	2.17641100831947
204526_s_at	TBC1D8	TBC1 domain family, member 8 (with GRAM	=Hyperlink("http://www.ncbi.nlm.nih.gov/UniGene/clust.cgi?ORG=Hs&CID=442657","442657")	-1.92481758653218	6.72036418757723	-8.50718396902148	3.88538131685403e-06	0.000188333261349016	4.53842585049114
230316_at	SEC14L2	SEC14-like 2 (S. cerevisiae)	=Hyperlink("http://www.ncbi.nlm.nih.gov/UniGene/clust.cgi?ORG=Hs&CID=335614","335614")	-1.9296451106483	4.20394064739259	-7.08088675522153	2.15773056396628e-05	0.000667273295163215	2.73432594296266
52837_at	KIAA1644	KIAA1644	=Hyperlink("http://www.ncbi.nlm.nih.gov/UniGene/clust.cgi?ORG=Hs&CID=6829","6829")	-1.93877916396721	7.42278129643714	-15.1263914511375	1.18187199929182e-08	2.56424014132064e-06	10.5335480558812
1554918_a_at	ABCC4	ATP-binding cassette, sub-family C (CFTR	=Hyperlink("http://www.ncbi.nlm.nih.gov/UniGene/clust.cgi?ORG=Hs&CID=508423","508423")	-1.94379800229998	6.67357668712417	-16.6415953291798	4.3498544192152e-09	1.23227093456265e-06	11.5348665871339
214581_x_at	TNFRSF21	tumor necrosis factor receptor superfami	=Hyperlink("http://www.ncbi.nlm.nih.gov/UniGene/clust.cgi?ORG=Hs&CID=443577","443577")	-1.94456580050564	8.14089853148429	-8.3487093742158	4.64972731203486e-06	0.000213230398600532	4.34967984254526
228027_at	GPRASP2	G protein-coupled receptor associated so	=Hyperlink("http://www.ncbi.nlm.nih.gov/UniGene/clust.cgi?ORG=Hs&CID=603154","603154")	-1.94628564056856	7.68992833037371	-10.1711292318504	6.7961425489899e-07	5.30070034045681e-05	6.36510285292868
227314_at	ITGA2	integrin, alpha 2 (CD49B, alpha 2 subuni	=Hyperlink("http://www.ncbi.nlm.nih.gov/UniGene/clust.cgi?ORG=Hs&CID=482077","482077")	-1.94970152553409	9.20791101886855	-14.0013447201778	2.63942151549096e-08	4.70066356219767e-06	9.71930141606474
203765_at	GCA	grancalcin, EF-hand calcium binding prot	=Hyperlink("http://www.ncbi.nlm.nih.gov/UniGene/clust.cgi?ORG=Hs&CID=377894","377894")	-1.95204096489059	5.95239430936913	-6.6966266886393	3.56665539711475e-05	0.00096825662282646	2.20507921207155
215286_s_at	PHTF2	putative homeodomain transcription facto	=Hyperlink("http://www.ncbi.nlm.nih.gov/UniGene/clust.cgi?ORG=Hs&CID=203965,601884","203965,601884")	-1.95745494821409	5.42916573891281	-8.87393572828772	2.58882646150204e-06	0.000139589829174186	4.96482258569708
203140_at	BCL6	B-cell CLL/lymphoma 6	=Hyperlink("http://www.ncbi.nlm.nih.gov/UniGene/clust.cgi?ORG=Hs&CID=478588","478588")	-1.958040613312	8.23898553552303	-11.8562389901771	1.45541413297858e-07	1.71704802179095e-05	7.9667354903663
213422_s_at	MXRA8	matrix-remodelling associated 8	=Hyperlink("http://www.ncbi.nlm.nih.gov/UniGene/clust.cgi?ORG=Hs&CID=515687","515687")	-1.95856105813435	3.42854177379355	-9.86616052548295	9.18742738466173e-07	6.54918633971812e-05	6.05014111294526
229119_s_at	ZSWIM7	zinc finger, SWIM-type containing 7	=Hyperlink("http://www.ncbi.nlm.nih.gov/UniGene/clust.cgi?ORG=Hs&CID=593985","593985")	-1.96215620922526	8.35550056170935	-13.4468490555974	4.00803963004344e-08	6.46429400509218e-06	9.29307241832647
230079_at	ST7L	suppression of tumorigenicity 7 like	=Hyperlink("http://www.ncbi.nlm.nih.gov/UniGene/clust.cgi?ORG=Hs&CID=201921","201921")	-1.96607405062721	7.23027296071449	-8.53654233873231	3.75929194160037e-06	0.000184010104661594	4.57308982420407
1553972_a_at	CBS	cystathionine-beta-synthase	=Hyperlink("http://www.ncbi.nlm.nih.gov/UniGene/clust.cgi?ORG=Hs&CID=533013","533013")	-1.97096654867405	2.35101991011669	-10.1317249684117	7.06312375959394e-07	5.42382431960391e-05	6.32487317040448
210026_s_at	CARD10	caspase recruitment domain family, membe	=Hyperlink("http://www.ncbi.nlm.nih.gov/UniGene/clust.cgi?ORG=Hs&CID=57973","57973")	-1.97112286826872	9.42868999006387	-14.6078305167540	1.69965700240893e-08	3.35482839735409e-06	10.1662944925496
225302_at	TMX3	thioredoxin-related transmembrane protei	=Hyperlink("http://www.ncbi.nlm.nih.gov/UniGene/clust.cgi?ORG=Hs&CID=440534","440534")	-1.97288607279367	9.71522336529132	-16.8975250421892	3.70504606561036e-09	1.10513632224603e-06	11.6942526380845
203661_s_at	TMOD1	tropomodulin 1	=Hyperlink("http://www.ncbi.nlm.nih.gov/UniGene/clust.cgi?ORG=Hs&CID=404289,723236","404289,723236")	-1.98467296912152	3.27102769937359	-10.3799226590504	5.55233682741411e-07	4.61358686989159e-05	6.57601481241421
203404_at	ARMCX2	armadillo repeat containing, X-linked 2	=Hyperlink("http://www.ncbi.nlm.nih.gov/UniGene/clust.cgi?ORG=Hs&CID=48924","48924")	-1.98489714895230	10.2449869403385	-20.4063671823643	5.03481213724848e-10	2.46103795348539e-07	13.6399461725648
211340_s_at	MCAM	melanoma cell adhesion molecule	=Hyperlink("http://www.ncbi.nlm.nih.gov/UniGene/clust.cgi?ORG=Hs&CID=599039","599039")	-1.98769405516215	7.46453522092673	-9.98361413018893	8.17297167790705e-07	5.99386720103494e-05	6.17243002939903
203640_at	MBNL2	muscleblind-like 2 (Drosophila)	=Hyperlink("http://www.ncbi.nlm.nih.gov/UniGene/clust.cgi?ORG=Hs&CID=657347","657347")	-1.98844714171411	9.68696349882315	-9.9742706198296	8.24905726891104e-07	6.02964179381967e-05	6.16274751077386
201505_at	LAMB1	laminin, beta 1	=Hyperlink("http://www.ncbi.nlm.nih.gov/UniGene/clust.cgi?ORG=Hs&CID=650585","650585")	-1.98922823727146	10.1605702612622	-17.4899086587197	2.57758001058381e-09	8.54116285325273e-07	12.0532053846756
217767_at	C3	complement component 3	=Hyperlink("http://www.ncbi.nlm.nih.gov/UniGene/clust.cgi?ORG=Hs&CID=529053","529053")	-1.98995300119369	6.65722491976028	-15.4344314820650	9.57563522076044e-09	2.16342089130197e-06	10.7455221957154
203167_at	TIMP2	TIMP metallopeptidase inhibitor 2	=Hyperlink("http://www.ncbi.nlm.nih.gov/UniGene/clust.cgi?ORG=Hs&CID=633514","633514")	-1.99042094380729	7.26900189693321	-8.0226125622499	6.78386687817639e-06	0.000280326627876467	3.95243802070126
205990_s_at	WNT5A	wingless-type MMTV integration site fami	=Hyperlink("http://www.ncbi.nlm.nih.gov/UniGene/clust.cgi?ORG=Hs&CID=643085","643085")	-1.99325349118636	10.8350546968062	-12.5262091308487	8.30746383507122e-08	1.11707913368380e-05	8.54525362845514
227290_at	NA	NA	=Hyperlink("http://www.ncbi.nlm.nih.gov/UniGene/clust.cgi?ORG=Hs&CID=NA","NA")	-1.99373814887918	5.16078413315539	-8.55725587391363	3.6729915007723e-06	0.000181246218686575	4.59749031771667
1552474_a_at	GAMT	guanidinoacetate N-methyltransferase	=Hyperlink("http://www.ncbi.nlm.nih.gov/UniGene/clust.cgi?ORG=Hs&CID=81131","81131")	-1.99389321066403	6.97256143782329	-8.89554463862921	2.52866002206038e-06	0.000137391106938323	4.98950276231739
205406_s_at	SPA17	sperm autoantigenic protein 17	=Hyperlink("http://www.ncbi.nlm.nih.gov/UniGene/clust.cgi?ORG=Hs&CID=286233","286233")	-1.99413441866114	8.12768513424977	-12.0153263277692	1.27084969239257e-07	1.55097560115098e-05	8.1068794192823
205807_s_at	TUFT1	tuftelin 1	=Hyperlink("http://www.ncbi.nlm.nih.gov/UniGene/clust.cgi?ORG=Hs&CID=489922","489922")	-1.99421695182785	7.47834560828648	-15.1065282754215	1.19818193094546e-08	2.57915736513554e-06	10.5197240835918
202237_at	NNMT	nicotinamide N-methyltransferase	=Hyperlink("http://www.ncbi.nlm.nih.gov/UniGene/clust.cgi?ORG=Hs&CID=503911","503911")	-1.99746283114752	8.25079748706968	-14.852366225905	1.42996563186171e-08	2.94114566639975e-06	10.3411410050598
208535_x_at	COL13A1	collagen, type XIII, alpha 1	=Hyperlink("http://www.ncbi.nlm.nih.gov/UniGene/clust.cgi?ORG=Hs&CID=695934","695934")	-1.99984475429810	4.92313519748966	-6.763240737524	3.26471359293311e-05	0.000908850385405386	2.29822324574010
202967_at	GSTA4	glutathione S-transferase alpha 4	=Hyperlink("http://www.ncbi.nlm.nih.gov/UniGene/clust.cgi?ORG=Hs&CID=485557","485557")	-2.00132233125294	7.78920074459983	-11.7276000497173	1.62596467418934e-07	1.81573219875156e-05	7.85210950981009
203499_at	EPHA2	EPH receptor A2	=Hyperlink("http://www.ncbi.nlm.nih.gov/UniGene/clust.cgi?ORG=Hs&CID=171596","171596")	-2.00171049841985	7.06338399343193	-8.37547126235036	4.51001966909811e-06	0.000208617026571860	4.38174831445988
221988_at	C19orf42	chromosome 19 open reading frame 42	=Hyperlink("http://www.ncbi.nlm.nih.gov/UniGene/clust.cgi?ORG=Hs&CID=356467","356467")	-2.0031991554603	6.92300266865939	-6.69670444747525	3.56628596060073e-05	0.00096825662282646	2.2051882846223
230435_at	LOC375190	hypothetical protein LOC375190	=Hyperlink("http://www.ncbi.nlm.nih.gov/UniGene/clust.cgi?ORG=Hs&CID=710370","710370")	-2.00328337833776	5.85550296604376	-8.45993600229602	4.09799049823695e-06	0.000195512766571645	4.4824417809473
229144_at	RP1-21O18.1	kazrin	=Hyperlink("http://www.ncbi.nlm.nih.gov/UniGene/clust.cgi?ORG=Hs&CID=368823","368823")	-2.00533720285386	5.46595805152027	-7.16006433006762	1.94989282359741e-05	0.000618748636855419	2.84098824136222
205479_s_at	PLAU	plasminogen activator, urokinase	=Hyperlink("http://www.ncbi.nlm.nih.gov/UniGene/clust.cgi?ORG=Hs&CID=77274","77274")	-2.00726081837465	11.2537183319624	-22.7755417365786	1.56174301879341e-10	1.03796037264302e-07	14.7432675230203
210229_s_at	CSF2	colony stimulating factor 2 (granulocyte	=Hyperlink("http://www.ncbi.nlm.nih.gov/UniGene/clust.cgi?ORG=Hs&CID=1349","1349")	-2.01066117498763	2.49877877045432	-26.5592741288807	3.0116205811913e-11	3.09091868595577e-08	16.2355225591248
212445_s_at	NEDD4L	neural precursor cell expressed, develop	=Hyperlink("http://www.ncbi.nlm.nih.gov/UniGene/clust.cgi?ORG=Hs&CID=185677","185677")	-2.01236309439005	7.45278683709702	-9.8767073307588	9.09098458753426e-07	6.48889794155921e-05	6.06117327496926
1559141_s_at	FAM87A	family with sequence similarity 87, memb	=Hyperlink("http://www.ncbi.nlm.nih.gov/UniGene/clust.cgi?ORG=Hs&CID=591390,722151","591390,722151")	-2.01278630932062	4.22760279006002	-7.79898381962774	8.8479423208285e-06	0.000341880739499151	3.6729250336373
1553928_at	ELMOD2	ELMO/CED-12 domain containing 2	=Hyperlink("http://www.ncbi.nlm.nih.gov/UniGene/clust.cgi?ORG=Hs&CID=450105","450105")	-2.01348526819966	7.15110711333322	-12.3126702424146	9.90422948490235e-08	1.29458958559550e-05	8.3641471961969
219874_at	SLC12A8	solute carrier family 12 (potassium/chlo	=Hyperlink("http://www.ncbi.nlm.nih.gov/UniGene/clust.cgi?ORG=Hs&CID=658514","658514")	-2.01581837201172	5.84834239121771	-7.2573200257878	1.72358248801206e-05	0.000566327358966704	2.97090702682130
213511_s_at	MTMR1	myotubularin related protein 1	=Hyperlink("http://www.ncbi.nlm.nih.gov/UniGene/clust.cgi?ORG=Hs&CID=347187","347187")	-2.01776708464931	6.24338368352768	-12.2247764230405	1.06557924244647e-07	1.36122768880282e-05	8.28872357893169
202234_s_at	SLC16A1	solute carrier family 16, member 1 (mono	=Hyperlink("http://www.ncbi.nlm.nih.gov/UniGene/clust.cgi?ORG=Hs&CID=75231","75231")	-2.01804747022343	7.67004427532788	-6.75888977940338	3.28357368198933e-05	0.000912242840766091	2.29215749800957
209160_at	AKR1C3	aldo-keto reductase family 1, member C3	=Hyperlink("http://www.ncbi.nlm.nih.gov/UniGene/clust.cgi?ORG=Hs&CID=78183","78183")	-2.0181549497751	10.022314517023	-17.3385766624184	2.82480329375793e-09	8.97942558640784e-07	11.9628000573029
225420_at	GPAM	glycerol-3-phosphate acyltransferase, mi	=Hyperlink("http://www.ncbi.nlm.nih.gov/UniGene/clust.cgi?ORG=Hs&CID=42586","42586")	-2.02128632091557	6.78113101526265	-6.97191190508214	2.48360622420150e-05	0.000742840100154361	2.58619923602941
205925_s_at	RAB3B	RAB3B, member RAS oncogene family	=Hyperlink("http://www.ncbi.nlm.nih.gov/UniGene/clust.cgi?ORG=Hs&CID=123072","123072")	-2.02176864777288	7.20509684408195	-6.76956269825812	3.2375165777606e-05	0.000902657923962575	2.30703231915513
201787_at	FBLN1	fibulin 1	=Hyperlink("http://www.ncbi.nlm.nih.gov/UniGene/clust.cgi?ORG=Hs&CID=24601,593123","24601,593123")	-2.02393704668026	2.50669253361785	-11.148070909666	2.71472054634206e-07	2.70852820932942e-05	7.32070340781188
235497_at	LOC643837	hypothetical LOC643837	=Hyperlink("http://www.ncbi.nlm.nih.gov/UniGene/clust.cgi?ORG=Hs&CID=133183,720079","133183,720079")	-2.02574965516572	6.15475289508784	-9.94187087898065	8.51889178269574e-07	6.16914447972039e-05	6.12911130829683
228253_at	LOXL3	lysyl oxidase-like 3	=Hyperlink("http://www.ncbi.nlm.nih.gov/UniGene/clust.cgi?ORG=Hs&CID=720335","720335")	-2.02920499046893	8.20262673524176	-10.2593958475549	6.23692516234449e-07	4.98545307453694e-05	6.45472544579314
219959_at	MOCOS	molybdenum cofactor sulfurase	=Hyperlink("http://www.ncbi.nlm.nih.gov/UniGene/clust.cgi?ORG=Hs&CID=405028","405028")	-2.04263624168395	7.68039559446658	-16.2512456714124	5.58080972015400e-09	1.48129510112148e-06	11.2865529927721
205354_at	GAMT	guanidinoacetate N-methyltransferase	=Hyperlink("http://www.ncbi.nlm.nih.gov/UniGene/clust.cgi?ORG=Hs&CID=81131","81131")	-2.04273281996035	7.35628854176151	-7.18023176674467	1.90046427504914e-05	0.000606938576158362	2.86802791738918
1558048_x_at	NA	NA	=Hyperlink("http://www.ncbi.nlm.nih.gov/UniGene/clust.cgi?ORG=Hs&CID=NA","NA")	-2.04523826280123	5.51725836512198	-7.50856555021981	1.25973336099061e-05	0.000445510488435716	3.30101883354815
205119_s_at	FPR1	formyl peptide receptor 1	=Hyperlink("http://www.ncbi.nlm.nih.gov/UniGene/clust.cgi?ORG=Hs&CID=753","753")	-2.04565070526565	7.56454262082211	-8.7314558810125	3.02640569498453e-06	0.000156102576767244	4.80086996787425
[truncated: 427 more rows]
