# Supplementary material for: Linking Proteomic and Transcriptional Data through the Interactome and Epigenome Reveals a Map of Oncogene-induced Signaling
Source: PLoS Comput Biol. 2013 Feb 7;9(2):e1002887. doi: 10.1371/journal.pcbi.1002887 (PMC3567149; doi:10.1371/journal.pcbi.1002887)
Supplement: Table S2 — Significantly enriched motifs in the proximal promoter of genes differentially expressed between U87H and U87DK. The differentially expressed genes were analyzed by the motif enrichment function of Expander [123] for enriched motifs in -1000 to +200 bp from the transcription start site using vertebrate TRANSFAC motifs with a corrected p-value threshold of 0.05. Five sets of genes were analyzed: HToDK_DEG (genes differentially expressed between U87H and U87DK with adjusted p-value lower than 1E-03), HToDK_DEG_DOWN (genes in HToDK_DEG and down-regulated in U87H relative to U87DK), HToDK_DEG_UP (genes in HToDK_DEG and up-regulated in U87H relative to U87DK), HToDK_DEG_FC2 (genes differentially expressed between U87H and U87DK with adjusted p-value less than 1E-03 and fold change greater than 2), HToDK_DEG_FC2_UP (genes in HToDK_DEG_FC2 and up-regulated in U87H relative to U87DK), and HToDK_DEG_FC2_DOWN (genes in HToDK_DEG_FC2 and down-regulated in U87H relative to U87DK). No motifs passed the significance threshold for the set HToDK_DEG_UP and HToDK_DEG_FC2_UP. (TXT) [file pcbi.1002887.s008.txt]

Set	Enriched with	#genes	Corrected p-Value
HToDK_DEG	M00695[ETF]	618	0.0030
HToDK_DEG	M00716[ZF5]	494	0.0020
HToDK_DEG	M00803[E2F]	820	3.63E-7
HToDK_DEG_DOWN	M00695[ETF]	466	0.032
HToDK_DEG_DOWN	M00803[E2F]	601	0.0010
HToDK_DEG_FC2	M00716[ZF5]	331	1.16E-4
HToDK_DEG_FC2	M00803[E2F]	523	4.49E-6
HToDK_DEG_FC2_DOWN	M00716[ZF5]	271	0.018
HToDK_DEG_FC2_DOWN	M00803[E2F]	431	0.0010
