# Supplementary material for: Linking Proteomic and Transcriptional Data through the Interactome and Epigenome Reveals a Map of Oncogene-induced Signaling
Source: PLoS Comput Biol. 2013 Feb 7;9(2):e1002887. doi: 10.1371/journal.pcbi.1002887 (PMC3567149; doi:10.1371/journal.pcbi.1002887)
Supplement: Table S3 — Illumina sequencing statistics of the DNase-Seq and p300 ChIP-Seq samples. Aligned unique: reads that are uniquely aligned to the genome. Aligned repeat: reads that are aligned to more than one locations in the genome. Aligned none: reads that are not aligned to any location in the genome. (TXT) [file pcbi.1002887.s009.txt]

Sample	Total reads (million)	Aligned unique (million)	Aligned unique (percent)	Aligned repeat (million)	Aligned repeat (percent)	Aligned none (million)	Aligned none (repeat)
U87DK DNase-Seq control	29.9	16.6	55.4	5.8	19.2	7.6	25.4
U87DK DNase-Seq replicate 1	12.7	10.5	83.0	2.0	15.4	0.2	1.6
U87DK DNase-Seq replicate 2	14.8	12.4	83.7	2.2	14.9	0.2	1.6
U87H DNase-Seq control	29.8	14.6	48.9	5.2	17.5	10.0	33.6
U87H DNase-Seq replicate 1	15.1	12.4	81.8	2.5	16.8	0.2	1.4
U87H DNase-Seq replicate 2	30.0	11.1	37.0	9.0	29.9	9.9	33.0
U87H p300 paired-end mate 1	39.7	19.8	50.0	18.8	18.1	12.7	32.0
U87H p300 paired-end mate 2	39.7	19.6	49.5	18.6	18.0	12.6	31.8
