# Supplementary material for: Linking Proteomic and Transcriptional Data through the Interactome and Epigenome Reveals a Map of Oncogene-induced Signaling
Source: PLoS Comput Biol. 2013 Feb 7;9(2):e1002887. doi: 10.1371/journal.pcbi.1002887 (PMC3567149; doi:10.1371/journal.pcbi.1002887)
Supplement: Table S4 — Ranking of motifs by how well the motif scores can classify hypersensitive regions that overlap with p300 bound regions from those that do not overlap with p300 bound regions. For each iteration in five-fold cross-validation, the top 20 motifs out of a total of 151 are listed. Columns are: iteration number in five-fold cross-validation, rank of motif, TRANSFAC ID of motif, whether the motif is mapped to a p300 interacting protein inside the PCST (1 is yes, 0 is no), whether the motif is mapped to a p300 interacting protein outside of the PCST (1 is yes, 0 is no). (TXT) [file pcbi.1002887.s010.txt]

Iteration	Rank	Motif	p300_interactor_inside_PCST	p300_interactor_outside_PCST
iter.1	1	M00774.xml	1	0
iter.1	2	M00935.xml	0	1
iter.1	3	M00469.xml	1	0
iter.1	4	M00806.xml	0	0
iter.1	5	M00777.xml	1	0
iter.1	6	M01031.xml	0	0
iter.1	7	M00915.xml	1	0
iter.1	8	M01067.xml	0	0
iter.1	9	M00623.xml	0	0
iter.1	10	M00750.xml	0	0
iter.1	11	M00971.xml	1	0
iter.1	12	M00980.xml	1	0
iter.1	13	M00775.xml	0	0
iter.1	14	M00933.xml	1	0
iter.1	15	M00926.xml	0	0
iter.1	16	M01132.xml	0	0
iter.1	17	M00762.xml	0	0
iter.1	18	M00189.xml	1	0
iter.1	19	M01100.xml	0	0
iter.1	20	M00794.xml	0	0
iter.2	1	M00469.xml	1	0
iter.2	2	M00806.xml	0	0
iter.2	3	M00774.xml	1	0
iter.2	4	M00935.xml	0	1
iter.2	5	M00915.xml	1	0
iter.2	6	M00777.xml	1	0
iter.2	7	M01067.xml	0	0
iter.2	8	M01031.xml	0	0
iter.2	9	M00623.xml	0	0
iter.2	10	M00750.xml	0	0
iter.2	11	M00971.xml	1	0
iter.2	12	M00486.xml	0	0
iter.2	13	M00980.xml	1	0
iter.2	14	M01142.xml	0	0
iter.2	15	M00189.xml	1	0
iter.2	16	M00762.xml	0	0
iter.2	17	M01132.xml	0	0
iter.2	18	M01100.xml	0	0
iter.2	19	M00933.xml	1	0
iter.2	20	M00775.xml	0	0
iter.3	1	M00806.xml	0	0
iter.3	2	M00774.xml	1	0
iter.3	3	M00935.xml	0	1
iter.3	4	M00469.xml	1	0
iter.3	5	M00623.xml	0	0
iter.3	6	M01067.xml	0	0
iter.3	7	M01031.xml	0	0
iter.3	8	M00777.xml	1	0
iter.3	9	M00915.xml	1	0
iter.3	10	M00971.xml	1	0
iter.3	11	M00980.xml	1	0
iter.3	12	M00775.xml	0	0
iter.3	13	M00933.xml	1	0
iter.3	14	M00762.xml	0	0
iter.3	15	M00750.xml	0	0
iter.3	16	M00926.xml	0	0
iter.3	17	M00486.xml	0	0
iter.3	18	M01132.xml	0	0
iter.3	19	M00770.xml	1	0
iter.3	20	M00189.xml	1	0
iter.4	1	M00774.xml	1	0
iter.4	2	M00469.xml	1	0
iter.4	3	M01067.xml	0	0
iter.4	4	M00915.xml	1	0
iter.4	5	M00935.xml	0	1
iter.4	6	M00806.xml	0	0
iter.4	7	M00777.xml	1	0
iter.4	8	M01031.xml	0	0
iter.4	9	M00750.xml	0	0
iter.4	10	M00623.xml	0	0
iter.4	11	M00971.xml	1	0
iter.4	12	M00933.xml	1	0
iter.4	13	M00794.xml	0	0
iter.4	14	M00762.xml	0	0
iter.4	15	M00980.xml	1	0
iter.4	16	M00189.xml	1	0
iter.4	17	M00926.xml	0	0
iter.4	18	M00146.xml	0	0
iter.4	19	M00775.xml	0	0
iter.4	20	M01132.xml	0	0
iter.5	1	M00806.xml	0	0
iter.5	2	M00774.xml	1	0
iter.5	3	M00469.xml	1	0
iter.5	4	M01067.xml	0	0
iter.5	5	M01031.xml	0	0
iter.5	6	M00777.xml	1	0
iter.5	7	M00915.xml	1	0
iter.5	8	M00775.xml	0	0
iter.5	9	M00935.xml	0	1
iter.5	10	M00971.xml	1	0
iter.5	11	M00794.xml	0	0
iter.5	12	M00750.xml	0	0
iter.5	13	M00762.xml	0	0
iter.5	14	M00623.xml	0	0
iter.5	15	M00980.xml	1	0
iter.5	16	M01142.xml	0	0
iter.5	17	M00189.xml	1	0
iter.5	18	M00933.xml	1	0
iter.5	19	M00926.xml	0	0
iter.5	20	M00965.xml	0	0
