# Supplementary material for: Linking Proteomic and Transcriptional Data through the Interactome and Epigenome Reveals a Map of Oncogene-induced Signaling
Source: PLoS Comput Biol. 2013 Feb 7;9(2):e1002887. doi: 10.1371/journal.pcbi.1002887 (PMC3567149; doi:10.1371/journal.pcbi.1002887)
Supplement: Table S5 — Enriched GO categories of p300 bound genes in GM12878 cells and HepG2 cells. Files containing p300 bound peaks detected by ChIP-Seq were downloaded from the UCSC Genome Browser and represented the ENCODE Jan 2010 Freeze for GM12878 and July 2009 Freeze for HepG2. Mapping peaks to genes and GO analysis were performed using the same parameters as for the U87H p300 ChIP-Seq dataset. (TXT) [file pcbi.1002887.s011.txt]

Cell	Term	PValue	FDR
GM12878	GO:0006325~chromatin organization	1.0750213257452e-10	1.9571538834029e-07
GM12878	GO:0051276~chromosome organization	2.61081521936343e-09	4.75317792902885e-06
GM12878	GO:0034728~nucleosome organization	8.15193974430766e-08	0.000148411857459063
GM12878	GO:0065004~protein-DNA complex assembly	2.39250820041156e-07	0.000435572532764272
GM12878	GO:0006334~nucleosome assembly	2.43745046064291e-07	0.000443754562373666
GM12878	GO:0031497~chromatin assembly	4.60686482704021e-07	0.000838709751560529
GM12878	GO:0006333~chromatin assembly or disassembly	6.7363542108098e-07	0.00122639491892951
GM12878	GO:0006323~DNA packaging	6.03734430300866e-06	0.0109908512870627
GM12878	GO:0034621~cellular macromolecular complex subunit organization	1.14652085409456e-05	0.0208711830573027
GM12878	GO:0051726~regulation of cell cycle	1.60289388328046e-05	0.0291778192711423
GM12878	GO:0010604~positive regulation of macromolecule metabolic process	7.80065613029437e-05	0.141921324848926
GM12878	GO:0007049~cell cycle	8.02325936825348e-05	0.145968464484447
GM12878	GO:0043933~macromolecular complex subunit organization	9.27976939100578e-05	0.168810110805728
GM12878	GO:0065003~macromolecular complex assembly	9.64288674866628e-05	0.175410171610801
GM12878	GO:0006511~ubiquitin-dependent protein catabolic process	0.000199238479644031	0.362107013493296
GM12878	GO:0016568~chromatin modification	0.000220982423849611	0.401550571865128
GM12878	GO:0043067~regulation of programmed cell death	0.00022238602179205	0.404096194249337
GM12878	GO:0010941~regulation of cell death	0.000251578515623706	0.457026953186934
GM12878	GO:0045449~regulation of transcription	0.00025253535809596	0.458761414803588
GM12878	GO:0034622~cellular macromolecular complex assembly	0.00025800991724487	0.468684560467614
GM12878	GO:0042981~regulation of apoptosis	0.000258925844927037	0.470344672956657
GM12878	GO:0010551~regulation of specific transcription from RNA polymerase II promoter	0.00027795087264705	0.504821485645091
GM12878	GO:0006974~response to DNA damage stimulus	0.000283154264479212	0.514249012840329
GM12878	GO:0009200~deoxyribonucleoside triphosphate metabolic process	0.000323958081748576	0.588148278706824
GM12878	GO:0046649~lymphocyte activation	0.000352594703231096	0.639980709904309
GM12878	GO:0042098~T cell proliferation	0.000396495600915814	0.719391971866723
GM12878	GO:0030183~B cell differentiation	0.00041046280566649	0.744644327578758
GM12878	GO:0045321~leukocyte activation	0.00043131780178913	0.782338338996036
GM12878	GO:0000278~mitotic cell cycle	0.000449791832645999	0.815717614421274
GM12878	GO:0006259~DNA metabolic process	0.000510903285636466	0.926059495872789
GM12878	GO:0010552~positive regulation of specific transcription from RNA polymerase II promoter	0.000521953614860144	0.945999407567033
GM12878	GO:0001775~cell activation	0.000538712588884184	0.976233120645009
GM12878	GO:0006357~regulation of transcription from RNA polymerase II promoter	0.00084500741555395	1.52726467611235
GM12878	GO:0022402~cell cycle process	0.000935382872848447	1.68929775351516
GM12878	GO:0009891~positive regulation of biosynthetic process	0.000962227419651902	1.73737846148487
GM12878	GO:0006350~transcription	0.000986697755458403	1.78118740702274
GM12878	GO:0032270~positive regulation of cellular protein metabolic process	0.000997251889817203	1.80007664771851
GM12878	GO:0043065~positive regulation of apoptosis	0.00103937899435022	1.87543935239585
GM12878	GO:0006412~translation	0.00109830973027921	1.98077097513087
GM12878	GO:0043068~positive regulation of programmed cell death	0.0012042578767892	2.16987188217047
GM12878	GO:0042110~T cell activation	0.00131323092406602	2.36401204757393
GM12878	GO:0010942~positive regulation of cell death	0.00132473321641974	2.38448261798305
GM12878	GO:0033554~cellular response to stress	0.00158930778059562	2.8542264434441
GM12878	GO:0031328~positive regulation of cellular biosynthetic process	0.00162871145485874	2.92400338103205
GM12878	GO:0010557~positive regulation of macromolecule biosynthetic process	0.00193175975493452	3.45906754078779
GM12878	GO:0051247~positive regulation of protein metabolic process	0.00194314087319796	3.47910771672352
GM12878	GO:0006917~induction of apoptosis	0.002051676327825	3.67002241697723
GM12878	GO:0051173~positive regulation of nitrogen compound metabolic process	0.00211094241021725	3.77412121180883
GM12878	GO:0012502~induction of programmed cell death	0.0021591978271191	3.85880162713061
GM12878	GO:0046651~lymphocyte proliferation	0.00224529668199432	4.00971622343723
GM12878	GO:0051254~positive regulation of RNA metabolic process	0.00225999032435803	4.03544895446301
GM12878	GO:0051603~proteolysis involved in cellular protein catabolic process	0.00236380879060232	4.21707882886366
GM12878	GO:0042113~B cell activation	0.00237133997487969	4.23024195056139
GM12878	GO:0030036~actin cytoskeleton organization	0.00256473352737803	4.56767319472092
GM12878	GO:0010564~regulation of cell cycle process	0.00260038593317169	4.62975638664665
GM12878	GO:0044257~cellular protein catabolic process	0.00270532278529549	4.81226637331038
HepG2	GO:0010033~response to organic substance	1.91145634878466e-09	3.42586050638971e-06
HepG2	GO:0006979~response to oxidative stress	2.19894138416011e-06	0.00394104028992315
HepG2	GO:0010035~response to inorganic substance	8.62905839270478e-06	0.015464539817811
HepG2	GO:0009611~response to wounding	1.10596709035549e-05	0.0198201467491277
HepG2	GO:0042304~regulation of fatty acid biosynthetic process	2.26107491232727e-05	0.0405169893544111
HepG2	GO:0016125~sterol metabolic process	2.68581268348113e-05	0.0481262839641783
HepG2	GO:0033700~phospholipid efflux	3.10048178211191e-05	0.0555546678843388
HepG2	GO:0034381~lipoprotein particle clearance	3.48606793373093e-05	0.0624615920562843
HepG2	GO:0043691~reverse cholesterol transport	3.48606793373093e-05	0.0624615920562843
HepG2	GO:0008203~cholesterol metabolic process	3.75403399517175e-05	0.0672613466862759
HepG2	GO:0046486~glycerolipid metabolic process	7.18548124116566e-05	0.128705508705218
HepG2	GO:0009719~response to endogenous stimulus	7.52590251541597e-05	0.134799212939651
HepG2	GO:0000302~response to reactive oxygen species	8.10225686440395e-05	0.145115432137477
HepG2	GO:0006916~anti-apoptosis	8.31525412051176e-05	0.148927634854767
HepG2	GO:0034377~plasma lipoprotein particle assembly	9.06515449159963e-05	0.162348180071736
HepG2	GO:0065005~protein-lipid complex assembly	9.06515449159963e-05	0.162348180071736
HepG2	GO:0010873~positive regulation of cholesterol esterification	0.0001084143422512	0.194130464802067
HepG2	GO:0034368~protein-lipid complex remodeling	0.000145522217016824	0.260495324834109
HepG2	GO:0032374~regulation of cholesterol transport	0.000145522217016824	0.260495324834109
HepG2	GO:0034367~macromolecular complex remodeling	0.000145522217016824	0.260495324834109
HepG2	GO:0032371~regulation of sterol transport	0.000145522217016824	0.260495324834109
HepG2	GO:0034369~plasma lipoprotein particle remodeling	0.000145522217016824	0.260495324834109
HepG2	GO:0015918~sterol transport	0.000146233194989227	0.261766452719558
HepG2	GO:0030301~cholesterol transport	0.000146233194989227	0.261766452719558
HepG2	GO:0008202~steroid metabolic process	0.000175252447909817	0.313635714249905
HepG2	GO:0010872~regulation of cholesterol esterification	0.000209421361566245	0.374676873029289
HepG2	GO:0006639~acylglycerol metabolic process	0.000214039030829576	0.382923414685277
HepG2	GO:0006638~neutral lipid metabolic process	0.000251186655882044	0.449240675986495
HepG2	GO:0006953~acute-phase response	0.00025986922167206	0.46473508981465
HepG2	GO:0006662~glycerol ether metabolic process	0.000293523356788358	0.524770832826715
HepG2	GO:0006414~translational elongation	0.000394007780180224	0.703822004724397
HepG2	GO:0018904~organic ether metabolic process	0.000395981348726899	0.707335617874838
HepG2	GO:0006641~triglyceride metabolic process	0.000437231859411748	0.780748481524085
HepG2	GO:0034599~cellular response to oxidative stress	0.000437231859411748	0.780748481524085
HepG2	GO:0042981~regulation of apoptosis	0.000448900730944015	0.801506081494374
HepG2	GO:0006412~translation	0.000537975175633939	0.959824361476402
HepG2	GO:0043067~regulation of programmed cell death	0.000573729349218927	1.02330564488964
HepG2	GO:0046890~regulation of lipid biosynthetic process	0.000602463069865156	1.07429431743334
HepG2	GO:0043433~negative regulation of transcription factor activity	0.000602463069865156	1.07429431743334
HepG2	GO:0042542~response to hydrogen peroxide	0.000603422811264458	1.07599697332167
HepG2	GO:0009725~response to hormone stimulus	0.000613233487257799	1.0934002885538
HepG2	GO:0044092~negative regulation of molecular function	0.000621021984410999	1.10721436983999
HepG2	GO:0010941~regulation of cell death	0.000624947975616879	1.11417702024187
HepG2	GO:0032869~cellular response to insulin stimulus	0.000631496259980423	1.12578921426517
HepG2	GO:0051789~response to protein stimulus	0.000690876704325608	1.23103089766448
HepG2	GO:0045834~positive regulation of lipid metabolic process	0.000702178869872832	1.25105006798815
HepG2	GO:0034382~chylomicron remnant clearance	0.000749870273187863	1.33548216629037
HepG2	GO:0006954~inflammatory response	0.000886389469710794	1.57679689846163
HepG2	GO:0045723~positive regulation of fatty acid biosynthetic process	0.000889784700212306	1.58279128436239
HepG2	GO:0002526~acute inflammatory response	0.001023639753196	1.81884207972981
HepG2	GO:0033344~cholesterol efflux	0.00103482065034251	1.83853516516208
HepG2	GO:0019217~regulation of fatty acid metabolic process	0.00108333215253659	1.92393602897875
HepG2	GO:0031329~regulation of cellular catabolic process	0.00114083959833446	2.02508270357483
HepG2	GO:0043392~negative regulation of DNA binding	0.00141826632640954	2.51165112838342
HepG2	GO:0055088~lipid homeostasis	0.00141826632640954	2.51165112838342
HepG2	GO:0043066~negative regulation of apoptosis	0.00150422667397461	2.66195018751024
HepG2	GO:0032368~regulation of lipid transport	0.00154329507951562	2.73018776859703
HepG2	GO:0045923~positive regulation of fatty acid metabolic process	0.00168591179491201	2.97890150068948
HepG2	GO:0043069~negative regulation of programmed cell death	0.00186276671915706	3.28649034366719
HepG2	GO:0007265~Ras protein signal transduction	0.001872146903138	3.30277876568313
HepG2	GO:0007167~enzyme linked receptor protein signaling pathway	0.00187523459377342	3.30813988576016
HepG2	GO:0060548~negative regulation of cell death	0.00194009228021398	3.42068666545996
HepG2	GO:0051051~negative regulation of transport	0.00208019336274015	3.66338038596413
HepG2	GO:0031667~response to nutrient levels	0.00220817080146895	3.88456926054882
HepG2	GO:0045940~positive regulation of steroid metabolic process	0.00243366006779629	4.27312569442481
HepG2	GO:0010605~negative regulation of macromolecule metabolic process	0.00260335854494646	4.56456648457386
